# Supplementary material for: Spatio-temporal expansion patterns and influencing factors in China’s new local retail industry: A case study of Luckin Coffee
Source: PLoS One. 2025 Jul 16;20(7):e0320933. doi: 10.1371/journal.pone.0320933 (PMC12266423; doi:10.1371/journal.pone.0320933)
Supplement: S1 File — (XLSX) [file pone.0320933.s001.xlsx]

## Sheet: Sheet1
Longitude	Latitude	Disposable income of all residents	Average annual temperature	Natural growth rate of population	Number of college students per 10,000 people	Public library collections per 10,000 people	Patent ownership per 10,000 people	Urbanization rate	Internet penetration rate	Bus ownership per 10,000 people	Air quality index（API）reached and exceeded the second-level days	Greening coverage in built-up areas
113.587	37.8629	32474	11.1252	0.76	142.129	5757.58	1.7	71.2121	71	6.09848	256	43.89
112.295	39.5182	30513	8.37943	-0.57	82.4403	6100.63	0.96	62.2642	65.7	1.33962	285	43
106.898	39.4478	50283	9.9	0.6	113.607	13035.7	2	94.6429	64	5.82143	304	43
109.865	39.6141	48303	8.2	2.47	67.5	4870.37	2.93	77.3148	71.2	2.7963	332	43.08
119.743	49.2184	34861	-0.2	1.4	63.2679	4723.21	0.8	73.6607	55	2.8125	365	37.203
107.158	40.8922	32155	8.8	-2.64	71.8766	5649.35	1.2	59.7403	60	1.64935	306	36.52
113.173	40.9973	26451	5.6	0.34	91.4412	4000	0.73	60	60	2.80588	345	39.02
122.044	46.0885	25229	5.7	-2.49	59.7368	4833	0.45	53.156	61	1.15341	354	40.1
116.054	43.9394	38423	3.4	4.8	93.1818	3427.13	0.73	73.8817	58	1.25361	362	30.87
105.735	38.8583	44875	10.1	1.27	68.9616	12372.4	3.03	82.0084	58	1.23	346	39.4
125.765	41.686	27181.6	6.96864	-7.39	100.269	6307.69	2.21	60.7692	67	2.70769	345	37.54
128.207	41.426	25724	5.06447	-4.01	38.4947	11578.9	1.2	80	59	4.12632	368	31.32
124.8	45.1932	24630.3	6.37349	-7.69	13	4488.89	1.5	47.1111	51	1.74222	322	35.69
123.206	45.8541	22475.4	6.29261	-6.24	118.387	4064.52	0.62	54.1935	52	0.916129	343	33.5
130.851	45.3548	28469.4	5.1	-3.15	64.6242	4026.85	0.958	75.1678	63	4.69128	351	39.6
131.172	46.599	27480.1	5.3	-2.4	56.3917	5250	0.8	64	56	3.51667	349	43.69
128.843	47.8469	25980	2.3	-2.6	47.6207	7597.7	0.6	85.0575	61.7	4.64368	349	38.53
127.508	50.2581	29983.3	1.8	-2.9	87.0391	4140.62	0.47	65.625	58	0.664062	360	43.1
124.153	50.42	29834.1	0.4	-4.72	83.1804	6923.55	2.538	89.3	57	0.7	362	45.9
111.207	34.7792	28020	14.2	4.12	125.328	7107.84	2.24	57.3529	53	2.78922	268	43.68
113.173	30.67	28316	18.0666	0.496	48.2047	2504.56	0.67	55	55	1.71759	328	39.9
110.683	31.7505	24580.9	13.6	-0.1	0	11261.3	4.2	48.8	54	0.4	366	41.11
111.001	22.9248	28584	21.9	6.1	98.7163	4219.86	3.01	56.7376	65	2.11348	362	41.58
108.661	21.9866	27406	22.3	9.41	92.2326	2477.34	2.4	41.994	56	0.628399	361	40.08
107.372	22.3831	25242	22.2	0.46	493.091	4880.38	1.98	44.0191	61	0.38756	359	40.08
109.587	19.5267	28843	24.4555	4	35	2622.28	1.3	52.4456	58	2	363	40.1
102.231	31.9055	27362	8.52151	4.85	153.086	9842.04	0.6	41.43	54	2.26002	366	37.4525
105.954	26.2593	25240.5	15.875	6.56	137.441	2955.47	2.96	46.5587	59	2.04049	365	40.36
107.528	26.2606	28556.2	16.95	4.11	268.227	4754	1.78	52.8	54	3.39245	366	40.43
99.168	25.1179	23647	16.3	4.17	88.9264	3253.6	0.57	35.0884	52	1.12299	363	42.45
100.973	22.831	23905.1	19.4	6.29	43.9667	4449.48	0.67	40.5405	54	0.407484	351	40.34
100.803	22.0136	26753	21.6	6.7	56.9939	1623.47	1.8	47.0859	53	0.47546	329	41.75
98.592	24.4355	21571	20.2	7.16	131.176	3908.19	0.5547	48.9378	48	0.23	356	36.04
98.8633	25.8237	15311	16.3	6.8	0	3918.63	0.39	52.4412	55	0.24	357	38.44
91.1785	29.6595	42874.2	8.10471	10.6	53.2529	4597.7	6	70.1149	71	6	366	38.76
88.8937	29.2757	23949.9	13.9689	7.4	0	1125	0.046	23.0875	63	0.725	361	38.77
97.1769	31.1489	24341.3	8.27147	1.47	0	973.684	0.046	17.1053	60	0.27	362	38.76
94.4906	29.5807	31982.8	14.6901	2.05	0	1166.67	0.046	41.6667	55	1	366	47.92
90.8664	28.3918	28108.8	14.7421	0.74	0	5111.11	0.046	30.5556	56	1.11111	364	38
92.06	31.476	16199.5	4.77991	1.51	0	2800	0.046	24	60	0.37	365	34
109.924	33.8786	21352.6	14.2	4	110.688	4243.9	0.76	47.8049	59	0.356098	347	39.29
98.2951	39.7795	45914.3	9.24108	3.81	135	8580.65	9.92	96.7742	62	4.03226	336	40.54
102.195	38.5271	45763.2	7.65147	-2.84	118.773	7545.45	8.8	77.2727	55	3.61364	348	38.36
104.144	36.5508	32027.2	8.29644	0.98	42.5695	7655.63	2.4	56.2914	60	2.09934	344	36.34
102.645	37.9344	25118.8	7.46828	-2.12	148.692	4027.4	1.43	47.2603	55	2.75342	323	36.41
100.456	38.9321	25522.2	8.13669	5.21	173.496	6194.69	2.5	51.3274	53	2.28319	342	36.37
106.671	35.5492	24029.7	11.0751	6.08	93.1576	5869.57	0.45	45.1087	55	1.58696	354	39.59
98.5007	39.7385	33242.7	8.27817	4.5	122.557	9056.6	2	64.1509	56	2.15094	330	45.49
107.649	35.7152	28954.6	11.4269	4.18	105.284	3990.83	0.42	41.7431	52	0.651376	349	34.31
104.599	35.6138	19507.7	7.77207	3.25	26.4881	3571.43	0.87	38.4921	58	0.468254	357	30.1
104.967	33.376	18027.1	13.8426	3.53	41.1958	3875	0.34	36.25	53	0.525	339	32
103.216	35.6076	15869.3	6.44002	9.33	21.7478	2873.98	0.3	36.9248	55	0.3	324	30.3
102.918	34.9891	18600	5.51443	5.51	157.892	6414.86	0.39	41.9196	50	0.59	342	24
102.417	36.4792	22971.5	8.7	4.2	20.6397	3970.59	0.54	40.4412	56	1.25	348	35.86
100.907	36.9607	24917	1.6	3.79	0	7538.64	0.3	36.3852	60	0.5	362	28.33
102.022	35.5258	21118.7	7.8	12.2	0	4286.75	1.5	39.8262	58	2.75163	359	28.33
100.627	36.2921	23896.4	5.9	6.25	0	21677.9	0.33	45.9955	60	0.3	360	28.33
100.252	34.4772	19228.2	1.5	12.67	0	45640.1	0.3	28.0148	62	3.66419	363	28.33
97.0132	33.011	22305.7	3.6	0.52	0	23503	0.37	36.9941	65	4.68639	365	26.6
97.3763	37.3828	33873.1	5.3	5.16	0	21251.6	5.02	76.5698	63	4	335	24.67
106.391	38.9897	34650.6	9.9	1.19	166.893	10266.7	5.9	78.6667	62	3.2	280	43.82
106.205	38.0037	27739.5	11.3	5.55	46.0942	12246.4	2.88	55.7971	62	2.21739	307	42.74
106.249	36.0216	23235.9	8.2	6.25	87.0526	8684.21	0.42	43.8596	59	1.84211	355	41.22
105.204	37.5057	24407.7	10.7	4.54	0	7383.18	2.65	49.5327	58	2.58879	314	43.63
87.6164	43.826	45570.2	9.88626	7	586.558	9135.8	5	96	73	16.38	279	40.54
84.8959	45.5835	53733.3	8.48774	6.79	358.587	14869.6	14.4	91.3043	62	11.3478	324	44
89.2496	43.0054	26653	12.549	-0.49	52.4638	2753.62	1.2	48.67	65	0.289855	235	48.17
93.5216	42.8253	32663	10.5435	4.17	58.0746	3283.58	1.74	62.6866	63	4.44776	321	41.22
87.315	44.0169	31562	8.53414	3.69	329.393	2973.98	2.4	65.6753	66	2.6456	291	42.8
81.3305	43.9227	27372	8.00835	4.32	109.49	1755.37	0.59	56.874	65	0.289855	302	34
82.9872	46.7509	27579	7.54234	4.77	22.2125	3402.11	0.6	56.532	62	0.289855	359	37.9
88.1479	47.8507	25522	5.42075	5.84	14.8071	3057.43	0.94	41.9982	67	0.289855	366	40.56
82.0729	44.9122	30506	9.19134	2.64	60.2622	2000	1	49.1602	64	0.289855	325	36.23
86.1517	41.7703	31214	9.77148	3.85	135.787	2000	1.98	60	62	0.289855	275	40.95
80.2669	41.175	26346.1	9.77858	1.48	68.5688	1473.57	0.6	31.6817	64	0.289855	237	37.42
76.1743	39.7205	17559.6	8.70897	3.57	15.0434	1918.03	0.6	31.5493	62	0.289855	244	29.73
75.9964	39.4761	17245	12.1643	2.96	44.4645	3000	3	39.0001	65	0.289855	168	38.91
79.9285	37.1204	17192	12.4699	5.57	65.7045	2115.22	0.6	30.0914	62	0.289855	95	32
121.48	31.2363	79609.8	18	-3.52	217.32	38524.1	60.21	89.3087	84	7.10088	319	40.32
116.667	40.1561	77414.5	13.4	2.39	532	33079	156	87.5286	85	10.9402	276	48.96
114.065	22.5492	72718.2	23.3304	15.74	262.386	27924	119.1	99.8298	80	21.7595	355	43.38
119.288	29.4813	77043	18.5	6	389.276	24938.2	70.75	83.2916	83	8.4787	334.158	43.36
113.817	23.2672	71357.9	23.0283	5.6	697.515	20667	46.6	86.1793	85	8.3191	331	45.52
103.863	30.6877	47948	17.1207	3.26	442.535	15861.6	30.2	78.7589	79.9	7.01193	286	43.75
118.803	32.0658	71189	17.6	3.49	985.13	25922.7	82.86	86.8026	75	9.38519	304	44.69
114.312	30.5985	50783.9	18	2.34	865.536	14890.5	51.87	84.266	83	7.77616	309	42.07
120.592	31.306	73144	18.1	1.65	306.467	20352.9	68	81.7255	72	4.97647	309	43.1
113.024	28.1925	58850.3	18.1	4.53	693.248	12027.8	40.05	82.6044	79	11.7873	309	39.46
121.631	29.866	76690	18.3	4.7	178.673	12356.7	39.4	78.0255	82	6.4862	340.014	42.23
109.055	30.8246	35666	18.2359	-1.42	285.309	6223.12	11.3	69.4609	66	2.97476	333	43.05
108.946	34.3494	42267.9	15.9	4.27	604.856	23387.3	48	79.1667	82	7.22454	249.978	41.85
117.051	39.3899	48976	13.4	0.07	512.51	15681.3	24.4	84.6431	75	8.93944	245	37.59
118.096	24.486	66725.2	21.9631	5.28	326.811	16235.5	37.93	89.3822	85	8.32819	365	45.52
120.319	31.4974	68021.7	17.9	-0.16	178.503	12908.8	49	82.8418	72	4.06971	299	43.43
117.233	31.8266	48820	16.9	8.27	625.582	8281.75	39.95	82.2839	75	6.67876	310	41.99
119.391	25.7263	47936.4	20.0564	4.76	437.185	14651.4	23.377	72.476	83	5.91346	364	45.4
113.632	34.7529	41049	15.9	4.73	919.416	10396.2	16.7	78.2884	70	5.00475	231	41.5
123.471	41.6837	45500	8.76924	-3.2	485.277	18169.8	20.98	84.5645	73	6.62845	286.944	40.82
115.94	28.5641	46634.4	19.4	2.19	1098.81	9607.03	12.47	77.9553	75	6.9984	335	41.2999
120.054	28.8947	69626	19.5	5.7	148.227	9158.64	18.11	68.1303	82	1.51983	337.086	41.54
113.128	23.0272	64150.2	23.1161	8.56	153.673	7741.6	35	95.1681	77	7.30252	333	45.93
114.09	22.9208	63832.9	23.3385	12.31	428.384	11202.3	46.14	92.1756	80	6.34447	334	43.72
120.389	36.0722	53735	13.8	1.46	425.985	8308.61	41	76.2611	83	8.45994	320	41
120.706	28.0001	73326	19.8	5.6	125.896	14890.5	18.3	72.1585	84	2.84463	355.02	37.85
102.839	24.8863	47541.1	16	3.48	524.721	7416.76	16.9	79.6762	68	7.78684	366	41.79
121.428	28.6623	70737	19.2	4.8	60.264	13951.7	24.5	61.991	67	2.18854	345.87	43.89
117.127	36.6584	48827	15.5	6.24	744.457	18311.7	29.25	73.4848	80	8.62879	227	40.85
108.373	22.8238	33903	21.9	6.1	650.007	10240	12.05	68.9143	70	4.44686	357	41.14
121.652	38.9244	45790	10.93	-3	437.232	25624.2	24.3	82.4161	72	7.66846	331.962	45.34
114.424	23.1164	44890.4	22.8958	8.26	107.221	4290.43	17.76	72.6073	78	3.4802	358	42.2
118.682	24.8814	48690.6	18.7859	4.9	198.481	7002.28	10.44	68.4869	78	1.73151	357	43.41
106.637	26.6533	41395.6	16.125	5.985	734.912	9409.02	18	80.1336	70	4.90317	362	41.8
125.294	43.8403	31145.1	6.23778	-4.49	532.562	12602	16	65.9316	75	5.55017	305	41.81
119.491	31.423	61822.7	17.8	-0.3	274.682	10284.1	40.7	77.0833	71	4.5928	252	43.3
120.474	32.5391	51484.3	16.9	-2.75	161.798	9417.85	36.84	70.3752	70.5	3.26649	321	43.3
126.32	45.3874	37761.4	5.2	-1.36	591.349	10173.8	23	70.6294	76	7.21179	303	34.22
120.764	30.751	72096	18	5.8	141.043	19926.1	40.8	71.3494	75	2.1183	319.152	40.92
120.095	30.899	71044	18	3.1	100.208	10741.8	40.38	65.5786	75	3.32047	320.982	46.33
117.29	34.21	36835.8	16.4	4.9	160.635	4933.92	19.33	65.6388	70	3.06828	261	43.1
119.191	32.2786	46859.7	17.1	-3.95	217.529	12631.6	18.55	71.0526	70.3	5.01096	293	44.67
119.93	32.4624	48220.8	16.6	-2.56	152.305	7809.73	21.14	67.9204	67	3.42035	297	42.57
114.521	38.0483	35266	13.0775	2.94	519.103	4718.86	8.95	70.1957	74	3.70552	205	42.85
120.59	30.0577	76199	18.9	2.7	220.688	11064.3	26.09	70.6994	75	4.39698	331.962	44.12
120.169	33.3539	39637.9	16.1	-2.19	107.379	8912.07	14.37	64.0835	70.4	2.39046	308	43.6
117.825	24.453	38831.5	21.3376	5.27	177.729	3287.13	4.264	61.3861	78	1.29703	359	44.06
113.399	22.5223	59764	23.4178	6.44	326.824	12370.2	18.97	86.9074	78	6.06998	330	42.1
112.471	23.0529	31469.8	22.2317	5.24	353.104	8325.24	4.88	50.9709	79	1.91019	356	44.08
105.396	31.2146	37023.4	16.0412	0.27	313.053	4517.45	14.3	51.7454	61	2.54415	324	41.52
119.12	33.5565	38532.6	15.8	3.99	107.943	9934.21	6.93	65.5702	69	4.1557	294	42.6
110.3	20.0142	38361	24.5022	3.45	541.626	2424	12	81.6609	70	6.89965	361	41
112.577	37.9005	40597	11.3521	2.01	936.329	22387.2	25	88.7218	74	7.00188	224	46.59
116.689	23.36	32653.8	22.873	11.13	55.2545	5709.09	5.17	70.7273	79	4.08182	361	45.26
112.377	26.9757	34722	19.8	3.1	209.071	3885.54	3.2	54.2169	64	2.64608	337	43
103.841	36.0667	32404.8	7.44084	3.47	890.664	12432.5	14.82	83.0664	70	7.29748	312	33.13
118.364	35.1107	33231	15	4.92	101.034	4499.55	3.9	55.0317	77	2.03173	231	42.12
113.085	22.6011	38756.2	23.1753	2.5	116.625	9062.5	9.87	67.7083	78	2.51667	322	45.83
107.038	27.7283	31728.9	13.225	5.37	137.2	3585.48	3	56.7322	66.9	1.60666	363	41.3
113.584	22.2768	62976.1	23.4248	11.9	586.849	11632.7	93.9	90.6122	79	10.0735	342	45.77
119.43	32.1947	55935.7	17	-2	290.738	18753.9	41.7	79.4393	71	4.90654	298	43.38
111.293	30.6974	36392.3	10.51	-0.21	153.13	9448.62	9.85	63.9098	69	1.9198	308	41.13
111.705	29.0377	30643	18.1	3.1	118.93	4261.36	3.65	56.25	63	1.75758	310	44.51
110.462	21.25	28861.4	23.6176	9.65	164.046	3280.8	2.54	45.4155	77	1.06447	247	45.12
104.404	31.1331	33995	17.3722	-2.27	382.685	3670.52	6.56	55.7803	59	1.4711	295	42.6
114.701	39.3665	30032	11.947	2.56	174.591	2502.16	5.2	55.671	70	1.42078	242	43.9
119.346	34.7657	34410.2	15.3	-2.39	117.402	7956.52	8	61.5217	69	2.96304	297	42.29
113.14	27.8339	44917	19.3	0.12	283.864	9230.77	17.1	71.2821	65	3.40513	317	43
119.93	28.4733	55784	19.3	5.5	87.3307	12510	8.95	61.753	66	2.28287	361.974	42.82
115.961	29.6667	36149.9	18	5.58	268.098	6978.26	1.94	61.087	62	1.62609	319	48.8291
121.454	37.4709	45143	13.2	1.92	372.111	10464.8	12.02	67.3239	78	3.42113	364	39.52
118.798	36.8635	39365	14.5	-0.1	233.242	6891.37	10.42	64.4302	78	1.8328	267	42.59
116.379	23.5557	24788.2	22.6469	8.65	20.767	2885.3	1.18	50.7168	78	0.976703	348	44.16
106.118	30.8438	29271	18.681	0.05	162.173	4082	1.1	50.2674	60	1.50624	344	44.53
104.649	28.758	32663	17.2914	0.88	75.4379	3006.54	2.52	51.4161	57	1.96296	325	40.58
118.439	31.3585	43145	17.9	5.51	626.274	6328.77	42	72.3288	70	4.38082	323	41.01
114.811	24.9081	30908.7	20.5	5.55	126.793	5473.8	3.13	55.2954	65	1.23077	354	49.8503
117.949	28.4606	33448.8	19.1	1	66.3128	2604.01	1.07	54.3914	60	1.2681	352	48.9095
116.594	35.4208	33628	16.1	6.44	162.001	6483.25	4.15	60.0478	70	3.16029	221	42.41
118.878	28.9743	57465	18.9	4.2	73.9079	16622.8	12	57.4561	78	1.37719	352.824	43.55
118.087	27.3893	33535.9	19.5927	-0.25	135.093	6455.22	2.65	59.7015	75	2.13433	366	43.53
110.932	21.6685	27787.9	22.9786	8.87	120.623	2572.82	1.14	43.5275	76	1.33981	362	43.76
113.123	29.1499	33285.3	18.9	6.35	114.644	3841.58	3.14	60.5941	65	2.3802	332	43.32
110.271	25.2801	31167	20.7	2.22	516.101	10527.4	8.99	52.5355	63	1.56187	353	41.1
111.672	40.864	44696	7.6	4.3	720.441	10087	8.49	79.1304	70	8.28696	294	38.41
119.015	25.4599	38721.6	19.4733	6.5	94.3676	3489.1	3.632	62.6168	78	3.39252	351	45.56
118.061	36.8191	44885	14.1	1.8	260.501	6709.13	14.7	74.0977	78	5.28875	218	44.71
111.599	26.4677	27301	19.3	3.5	70.5453	5452.83	2.3	46.7925	59	1.46415	344	38.1
117.023	25.0812	38252.4	20.3935	5.58	91.8864	9523.81	5.341	62.6374	76	1.99634	365	46.73
114.097	32.153	25376	17.1	0.4	140.995	2580.13	0.89	50	55	0.870192	299	46.52
112.248	30.3419	33056.5	18.3893	-0.84	190.496	2635.66	2.44	56.2016	67	1.76744	320	37.01
111.281	26.9967	24677	18	4.55	61.936	4222.56	0.85	52.1341	58	0.853659	342	43
113.063	23.6883	29911.6	21.3585	5.9	28.1537	7002.52	3.21	54.6599	76	1.52393	340	39.1
109.434	24.332	34110	20	1.64	248.659	5168.27	9.82	69.9519	65	3.14423	354	43.99
103.773	29.5579	32480	11.3838	-0.47	157.981	3417.72	1.8	53.1646	55	2.21835	319	42.19
117.538	32.8815	29910	16.7	5.7	150.529	5789.47	16.4	61.9048	65	1.47619	297	42.3
115.821	32.8967	25925	17.1	8.67	59.8951	2268.29	5.74	41.9512	70	0.928049	263	41.35
117.646	26.2697	37007	19.2815	0.46	182.229	12566.3	3.375	63.0522	77	1.74297	365	44.4
103.802	25.4964	29142	14.6	1.55	67.8304	3377.73	1.09	49.0288	60	0.792577	365	38.47
112.459	34.6243	31586	15.2	5.8	199.177	7067.99	11.53	65.0142	68	4.20822	244	44.34
115.382	22.7913	29020.1	23.0422	9.5	37.2097	4007.49	1.88	56.9288	79	5.16105	358	41.59
103.879	30.199	31751	14.4612	-0.28	154.598	2297.3	2.82	50	55	1.81081	320	41.8
117.121	30.5392	28802	17.8	6.24	119.604	7937.65	7.13	55.3957	65	1.46763	322	39.49
119.554	26.6723	35454.2	19.851	7	49.9524	4603.17	5.65	60.9524	75	1.4127	363	42.71
112.161	32.0285	37582.2	16.1	2.99	137.633	5475.29	4.09	61.597	71	0.773764	274	44.27
113.963	30.9245	33722	18.0531	-5.55	88.7874	4637.68	3.57	60.3865	67	1.06039	321	41.25
112.957	27.7856	39354	18.7	4.8	562.527	6227.11	13.37	64.1026	63	4.50183	315	42
105.388	29.1578	33662.6	17.7937	0.28	147.425	4483.57	1.79	50.2347	57	3.64789	324	42.18
118.282	33.9689	31834.7	16.3	3.64	56.8918	5010.02	4.46	62.1242	67	2.38076	268	44.99
117.395	32.9231	33733	16.7	6.74	209.288	5272.73	20.2	55.1515	68	4.51212	298	43.06
116.365	27.9549	32693.3	19	2.18	94.221	4187.85	2.64	56.9061	59	1.69061	354	50.2665
109.495	30.2779	29485.7	18.0926	5.45	39.9586	6000	0.88	46.564	65	0.743613	357	43.53
108.715	34.3355	30968.3	14.8	3.1	376.258	5681.82	3.076	55.5556	69	2.08586	235	39.8
122.214	29.9913	71965	17.9	1.4	216.914	21120.7	27.56	71.5517	68	6.62069	357.948	44.15
114.423	27.8216	32940.1	19	1.13	111.956	3712.57	2.41	56.2874	61	1.15968	354	48.545
112.362	28.5597	29598.5	19	6.52	125.758	2727.27	2.96	50.3896	64	3.73766	319	40.06
110.009	27.5752	23030.7	17.6	5.64	85.845	5698.69	2.13	47.1616	56	0.866812	359	39
116.13	24.2942	27431.1	21.7207	5.13	73.23	10671.8	1.54	51.6796	77	3.63307	243	43.16
110.187	22.6602	31156	22.3	0.55	29.6414	3586.21	2.4	49.8276	61	0.472414	362	39.63
116.69	39.544	39140	13.2483	3.94	274.209	6156.65	6.3	64.8452	71	1.34608	252	47.96
118.681	37.4403	48101	14.4	2.47	166.936	15479.5	12.22	71.6895	75	6.80365	251	42.4
114.329	29.8472	30668.6	18.3817	5.43	151.246	5186.57	1.91	56.3433	64	1.31343	344	41.39
118.161	39.6308	39581	12.229	0.23	214.646	4624.35	6.16	64.2487	72	2.90674	249	42.33
118.505	31.6878	49377	17.9	5.4	306.495	10879.6	29.6	71.7593	68	2.61574	323	46.28
116.526	31.7415	26511	17.8	6.05	116.28	3394.08	4.7	48.5194	63	2.54214	310	43.8
113.021	25.7767	31626.5	18	4.7	69.8953	3696.58	2.36	58.1197	60	3.48077	349	47
114.707	23.7507	25825.1	21.7582	5.41	72.2113	4330.99	1.85	48.5915	77	1.00704	360	42.55
111.988	21.8643	30514.4	22.9742	5.02	49.8314	5708.81	1.23	54.023	76	1.32567	351	41.91
109.518	18.2585	37504	25.0255	4.17	584.596	11153.8	2.9	70.1923	65	10.7404	365	42.34
105.065	29.5858	31236	18.4417	-1.56	192.194	3057.32	1.91	50	57	2.07325	328	39.04
106.64	30.4617	30990.5	18.8447	0.13	51.5292	6953.85	1.1	44	55	0.704615	332	42.72
122.976	41.1257	32498.2	9.57542	-5.9	106.931	10120.5	10.95	74.6988	70	5.8253	305.976	40.96
117.33	34.8167	31477	15.9	1.26	111.184	4740.93	6.29	59.3264	74	4.08031	232	42.3
122.494	37.1707	46638	13.6	-3.05	375.526	12989.7	13.4	70.1031	75	4.8488	331	45.8
115.662	34.4202	23887	15.4	4.55	158.105	1381.07	0.67	46.1637	64	2.95908	242	42.8
114.028	33.0178	23850	16.2	-0.74	51.7447	5061.34	0.68	44.0799	61	2.49786	280	45.47
110.805	32.6349	30551	15.3	4.5	177.584	5078.86	1.76	61.8297	73	4.17981	347	42.24
114.879	30.4598	26978.3	17.2858	6.04	78.3713	5253.89	1.37	47.4957	65	2.72193	324	42.49
112.002	27.7032	25578	18.5	5.1	105.201	3420.37	3.2	46.9974	60	0.913838	351	41
113.604	24.8159	31411.1	20.7788	3.2	154.434	85104.9	3.35	57.3427	79	1.47203	361	44.8
109.606	23.1175	28756	22.3	10.22	15	3175.93	1.5	50	60	1.06944	366	41.94
106.625	23.9088	23985	22.6	0.3	207.659	5977.65	1.65	43.2961	63	0.561453	361	39.75
104.784	29.3456	32550	17.6575	-1.54	199.253	2570.28	4.7	55.4217	65	3.51004	297	44
117.111	38.0596	30574	14.0786	3.15	122.927	3986.3	1.79	51.0959	69.5	1.55479	247	43.4
117.006	32.6318	33390	16.7	4.42	240.142	3102.31	6.7	61.0561	69	3.34323	266	41.81
116.223	33.4995	26070	16.8	7.9	45.112	2980	4.4	42.6	66	1.428	257	39.89
119.427	30.8839	35897	17.7	3.11	47.208	5720	14.8	60.8	67	1.54	339	42.02
115.022	27.0877	33309.3	20.1	7.02	99.9441	6689.04	1.88	52.349	63	1.14765	337	46.42
119.533	35.4228	32490	14.2	2.73	123.313	5117.85	7.08	61.2795	72	3.44781	300	42.8
117.977	37.389	34099	13.8	0.47	144.389	5979.64	7.03	59.542	75	1.30025	230	41.45
114.321	34.804	25945	15.9	0.3	215.884	4002.07	2	51.9669	69	1.94617	237	42.45
116.628	23.6638	26420	22.283	5.9	82.0778	10116.7	3.39	64.2023	78	0.968872	357	41.83
112.051	22.9211	25951.9	22.6071	4.01	82.3235	6134.45	1.38	43.6975	76	0.596639	359	43.9
106.238	38.4925	39818.9	11	6.79	419.108	12007	10.35	80.4196	69.6	14.18	301	40.91
112.182	37.1958	30175	11.8584	3	255.254	7366.86	2	60.0592	69.9	1.85207	267	42.32
122.133	41.6595	28270.8	9.9432	-9.3	330.77	6629.63	3.3	59.6296	68	2.79259	289.872	39.23
118.148	30.2787	32373	18.1	4.74	196.496	9473.68	8	58.6466	66	2.08271	365	48.03
116.971	33.6521	25666	15.8	6.61	64.5966	2851.78	3.9	43.7148	71	1.14822	262	39.67
117.221	29.3586	39217.6	19	7.58	159.111	8580.25	6.5	64.8148	63	2.24691	365	53.9631
115.486	35.2401	25190	15.7	0.6	64.9602	2250	3.51	50.6818	69	2.35341	224	40.56
113.838	34.0532	30320	15.7	0.54	139.751	4315.07	4.88	53.653	55	2.31507	256	41.61
115.045	30.2068	35964.1	10.51	4.62	219.915	7732.79	3.65	65.9919	75	4.35223	329	40.42
108.041	32.0877	29004	18.0471	-0.11	62.8924	3005.57	1	49.7217	50	0.951763	327	39.15
114.469	36.6454	30766	14.4862	4.03	84.2774	2359.19	2.46	58.3422	70	2.65356	221	45.41
122.213	40.6726	36488.6	10.1835	-4.3	127.094	7339.06	3.02	66.9528	68	3.76824	292.068	40.07
117.502	30.6805	30964	17.6	3.3	268.164	5522.39	6.6	59.7015	65	1.58209	324	46.13
113.82	35.1762	28909	15.4	3.99	290.069	2715.65	5.11	57.508	60	1.65495	239	41.8
112.535	32.9966	26869	16.3	3.94	114.472	2623.46	2.5	50.6173	58	1.13272	253	42.92
114.708	33.6431	21983	16.3	3.83	62.714	1252.77	1.5	42.5721	59	0.94235	258	39.87
109.127	21.4868	32595	23.1	1.87	265.281	4378.38	6.52	58.3784	62	2.91351	362	41.24
107.245	34.3689	30809.9	14.6	3.51	139.611	5753.01	3.58	56.9277	68	3.96988	282	41.05
119.526	39.8947	32285	11.3291	0.57	408.576	5700.64	10.6	64.0127	67.7	4.58599	297	43.2
117.806	40.9653	27200	8.24114	1.17	167.839	3253.73	1.87	56.7164	69	2.17612	322	42.98
113.306	40.0826	29307	8.20013	2	96.9645	3903.23	3	72.5806	70.9	4.01935	315	42.44
124.402	40.1423	30975.2	9.21052	-6.2	171.862	4770.64	3.3	68.8073	69	3.00917	349.896	41
122.089	41.0082	40031	10.1162	-3.8	65.4275	8396.95	5.2	82.4427	70	4.60305	308.172	43.71
120.876	40.781	23497.6	10.5961	-7.3	44.5226	4362.14	1.81	54.7325	60	4.91358	301.95	42.2
126.255	48.048	28268	4.8	-2.7	172.653	6435.64	2.07	53.9604	63	2.81436	337	37.91
125.142	46.6353	40341.7	5.3	-0.43	223.094	6043.17	7.4	72.6619	62	7.66547	326	44.26
129.642	44.6018	33303.4	5.1	-1.99	255.925	5570.18	1.682	60.1	63	2.99561	337	28.2
117.818	30.9512	34136	18.2	3.15	289.924	19160.3	20.24	66.4122	66	5.64885	336	45.57
114.924	27.8236	41510.1	18.9	0.69	417.008	7750	3.83	74.1667	60	3.625	354	50.696
110.544	29.1264	21827.8	18	2.8	121.237	2894.74	1.34	51.3158	62	2.78289	358	42
109.746	28.3174	20791.3	18.1	5.54	128.534	4569.72	1.65	50.7165	58	0.4	364	41.8
105.599	30.5391	31177	18.4508	0.09	50.9007	3475.18	1.83	57.0922	58	1.21277	348	41.99
103.05	30.0168	31545.8	13.2046	1.39	373.119	7272.73	2.57	53.1469	54	1.07692	352	41.3
106.752	31.8729	27029	17.713	1.27	29.6347	4169.74	0.46	46.1255	62	0.856089	354	41.7
114.475	37.1	26907	14.2776	3.74	84.9733	2897.33	2.04	54.1491	68	1.82278	212	39.16
129.477	42.9157	28696.1	5.57809	-6.24	150.543	7725.19	1.87	69.5	50	0.7	362	35.23
116.805	33.9617	32505	16.3	7.22	236.766	5228.43	5.5	63.9594	67	2.16244	261	45.25
117.046	28.278	36383.8	19.6	1.35	105.07	4086.96	3.68	64.3478	68	1.93043	344	44.0264
117.093	36.2063	35260	14.8	-1.3	236.566	3576.64	4.4	63.8686	72	4.73905	242	45.07
116.366	37.4423	27321	13.7	4.92	129.312	4242.42	3.55	53.2977	70	1.29412	228	40.95
115.992	36.4617	25863	14.9	2.8	98.6538	7008.4	3.42	52.9412	72	2.27059	224	37.7
113.301	33.743	28120	16.2	0.63	157.03	4088.18	4.078	53.3066	56	2.04409	264	41.62
114.399	36.1047	28458	14.8	4.18	197.706	4306.57	2.11	53.1022	52	1.87591	181	41.97
114.902	30.3968	34885.9	17.5	1.28	153.852	12500	5.73	66.6667	66	3.64815	320	43.28
113.389	31.6965	29826.9	17.6113	3.48	38.9055	2636.82	1.17	57.7114	63	2.17413	319	40.63
113.45	30.3335	34599.7	18.3584	1.46	120	1911.52	2.68	59.4	63	4.098	314	38.78
102.274	27.8878	26006	14.0208	8.65	61.2654	2860.08	1.2	36.96	55	0.296296	363	36.8075
109.196	27.7379	26302.7	13.9583	6.38	172.655	6060.61	1.3	46.0606	55	0.624242	362	40.36
102.554	24.3577	32765	17.6	4.3	94.7822	7570.67	4.13	53.8222	56	2.64	362	40.91
114.595	39.847	29452	8.64495	0.19	181.721	4077.67	1.5	66.0194	70	3.5534	328	40.49
115.526	38.2403	27355	14.1043	1.54	54.1235	2802.85	2.38	54.6318	68.9	2.51781	238	42.38
123.881	41.8653	34389.2	7.81367	-3.3	245.71	5967.74	3.83	77.957	68	4.66129	281.088	45.8
123.181	41.276	28594.4	9.12447	-5.5	154.906	7437.5	2.5	66.875	67	3.50625	299.022	42.96
123.849	42.2926	24195.3	7.69575	-7	134.004	2731.09	1.34	55.4622	68.1	1.17227	300.12	38.83
120.444	41.5985	23754	9.66479	-6.5	35.6481	3519.16	1.7	50.1742	69.3	1.10105	310.002	35.05
113.249	35.221	31474	15.8	4.21	301.21	4375	6.38	63.0682	58	2.26136	210	41.37
115.036	35.7186	26263	14.7	1.5	66.7427	6419.1	2.33	50.1326	54	1.95756	224	40.75
114.013	33.5941	29633	15.8	-0.95	187.127	3164.56	2.78	54.8523	58	4.34177	253	42.25
104.912	25.094	25985.1	18.225	9.42	72.2427	3983.59	1.07	46.13	53	1.70396	366	38.62
107.989	26.5897	25059.8	16.7583	6.55	98.9469	4520.92	1	45.55	53	1.94133	366	34
100.275	25.6121	27276	16.2	1.3	97.7741	2359.2	0.75	42.87	50	0.4	363	38.54
109.517	34.5057	28168.8	14.2	3.53	35.516	3944.56	1.385	49.2537	65	1.0661	241.926	41.07
109.741	38.2914	31533.6	10	1.31	74.6446	5399.45	1.031	61.708	62	1.16529	311.1	37.88
111.927	36.2723	27375	12.8815	2.85	105.055	6095.72	1.2	53.17	72	1.06549	225	41.72
123.774	41.335	35495	8.7066	-7.8	280.356	13106.1	2.41	79.5455	68	5.28788	327.936	49.94
126.581	43.888	27975.9	5.66422	-11.16	321.483	10331.5	3.1	63.5359	74	3.56354	298	36.43
124.416	43.1687	25671.6	7.08666	-5.73	236.972	3756.91	1.53	51.9337	57.2	1.8895	309	35.18
126.105	46.7098	24299.8	4.4	-3.6	32.6935	4677.42	0.5	44.086	57	0.77957	315	28.22
113.894	27.6648	38843.9	19.4	0.7	225.663	6243.09	3.29	67.4033	62	3.21547	337	47.874
105.85	32.4416	27145	17.2693	0.09	82.5498	6493.51	2	47.1861	63	2.11255	355	40.15
105.299	27.2902	24116.2	13.5833	6.25	62.5986	2086.96	0.28	42.1739	54	0.617391	365	40.89
109.501	36.6561	31163.9	10.4	3.83	122.175	7061.4	0.85	61.4035	71	2.22368	338.916	40.77
105.731	34.5884	24027.5	11.7287	2.2	160.537	3389.26	0.83	45.6376	57	2.1745	354	39.6
101.784	36.6234	33497.1	6.9	2.43	337.81	9214.57	6.4	78.5425	73	2.4	320	36.49
113.129	36.2092	30285	12.7084	1.59	136.009	6729.56	2	56.6038	66	2.74843	272	46.59
112.858	35.4968	32015	13.8959	-0.26	48.0776	6940.64	2.02	63.0137	67.8	2.38356	243	44.64
112.217	39.097	23091	9.09851	1.3	109.238	3940.52	0.97	53.9033	59	0.855019	263	43.41
118.96	42.3023	27406	7.8	3.42	59.6262	5148.51	2.2	52.9703	58	1.5495	348	40.12
111.574	24.4101	26502	20.6	6.53	98.01	4278.61	2.58	49.2537	63	1.44279	358	41.89
100.232	26.8607	24265	14.9	5	202.956	4603.19	1.03	47.6494	55	3.33068	365	44.4
100.095	23.8905	22502	19	5.46	52.2321	3356.51	0.3	35.0753	51	0.376439	362	40.15
101.534	25.0518	28819.2	16.7	5.12	96.4915	4757.96	1.27	44.8076	52	0.124121	366	38.71
109.082	35.0757	29353	11.7	2.1	92.7606	9859.15	0.59	63.3803	70	4.42254	285.846	39.91
107.029	33.0738	27182.5	16.5	-0.17	125.545	3582.55	1.61	51.0903	64	1.49221	315.126	39.03
110.99	35.6103	25474	14.0051	-0.5	131.407	3501.05	1.8	49.2662	61	1.50943	242	42.95
109.98	41.7754	52021	8	0.22	296.539	6983.39	6.4	86.3469	62	4.60148	291	44.6
121.764	42.071	24936.1	8.94696	-5.5	286.576	3333.33	4.5	61.8182	69	1.84242	296.094	43.44
125.156	42.9336	26033.6	6.937	-10.66	84.69	5200	1.46	58	61	3.48	299	38.05
114.17	35.9605	31030	14.9	4.49	145.975	5095.54	2.67	61.1465	57	4.4586	222	45.22
112.206	31.0417	34405.2	17.7545	1.91	89.6535	3700.79	4.5	60.2362	66	2.33465	294	41.12
112.903	30.4273	32145.9	18.2234	-0.23	55	3207.51	1.51	57.8	60	10.4569	327	32.39
109.227	23.7565	27065	21.2	2.28	127.659	4153.85	1.88	48.5577	59	1.62981	341	39.36
101.711	26.5522	42076.8	16.65	1.48	212.702	7520.66	19.19	69.4215	60	5.77686	361	42.02
110.841	37.0042	22601	11.3719	5	57.3363	4188.79	1.66	53.3923	62	1.37168	303	41.13
122.25	43.6595	28735	7.8	-2.56	112.087	4668.99	1.07	49.8258	60	1.67944	333	42.24
130.304	47.3563	26134.5	2.9	-1.71	41.8764	6179.78	2	82.7416	65	5.5618	359	42.02
130.334	46.8165	30242.9	4.6	-2.18	287.228	4558.14	1.167	55.814	59	2.26512	342	42.5
131.01	45.777	27142.2	4.2	-2.85	58.3188	5362.32	0.989	77.1304	65	7.23188	328	46.01
112.609	35.0748	33902	15.8	4.21	301.21	4375	6.38	63.0682	58	2.26136	210	41.37
108.361	21.693	32065	22.5	8.71	49.7714	9904.76	6.64	60.9524	63	2.28571	363	42.6
108.643	24.4917	21416	21.1	1.49	90	3888.89	1.4	45.0292	60	0.616959	357	39.37
104.634	30.135	30204	18.2936	-2.39	55.4762	2640.69	1.29	41.1255	55	0.969697	325	38.46
101.969	30.0553	23147	7.38856	5.83	86.2094	7671.48	0.36	31.01	70.14	0.7	366	40.5556
104.837	26.5983	24320.3	15.025	5.65	74.1254	4739.27	0.9	48.8449	61	2.28053	366	40.77
103.724	27.3441	19605	16.2	2	31.2448	1585.9	0.1669	39.5248	48	0.600825	365	38.27
103.382	23.37	27184	19	4.1	33.0505	3987.05	0.91	47.6999	50	0.230013	357	40.23
104.223	23.406	22944	17.8	7.15	49.6888	1935.48	1.73	37.1967	51	0.199829	362	37.18
109.036	32.6905	23094.4	17.2	2.32	94.7108	5959.84	0.5	49.7992	65	1.00803	346	40.15
113.587	37.8629	32474	11.1252	4.19	117.59	4949.1	1.62	68.4813	61	5.18371	229.5	37.89
112.295	39.5182	30513	8.37943	7.47	65.1166	4098.36	1.02	56.3104	55.7	1.13868	261	43.56
106.898	39.4478	50283	9.9	4.67	92.1534	12604.3	1.97	94.976	54	4.94821	277.5	43
109.865	39.6141	48303	8.2	7.67	69.0247	3702.08	2.4	74.49	61.2	2.37685	312	42.39
119.743	49.2184	34861	-0.2	-0.55	50.0976	3837.67	0.75	72.6295	45	2.39062	363.5	36.05
107.158	40.8922	32155	8.8	4.25	41.8343	4556.21	0.67	54.8521	50	1.40195	297	36.27
113.173	40.9973	26451	5.6	2.63	83.8199	4245.98	0.69	49.74	50	2.385	327.5	40.1
122.044	46.0885	25229	5.7	2.94	57.8718	3669.38	0.11	49.0578	51	0.980399	345	34.7
116.054	43.9394	38423	3.4	3.65	87.4763	3405.12	0.6	65.7376	48	1.06557	347	28
105.735	38.8583	44875	10.1	5.13	55.7338	10652	2	78.4282	48	1.0455	314.5	42.5
125.765	41.686	27181.6	6.96864	1.24	59.2804	4584.61	2.12	51.6995	57	2.30154	337.5	41.22
128.207	41.426	25724	5.06447	-0.58	30.2794	8467.4	0.97	74.2591	49	3.50737	359	29.88
124.8	45.1932	24630.3	6.37349	2.83	11.92	3272.73	1	50.3455	41	1.48089	323.5	35.09
123.206	45.8541	22475.4	6.29261	0.71	108.547	3054.24	0.6	44.0232	42	0.77871	343	34.25
130.851	45.3548	28469.4	5.1	-1.5	61.2391	2374.06	0.7	66.0104	53	3.98758	338.5	39.05
