# Supplementary material for: Spatio-temporal expansion patterns and influencing factors in China’s new local retail industry: A case study of Luckin Coffee
Source: PLoS One. 2025 Jul 16;20(7):e0320933. doi: 10.1371/journal.pone.0320933 (PMC12266423; doi:10.1371/journal.pone.0320933)
Supplement: S2 File — (XLSX) [file pone.0320933.s002.xlsx]

## Sheet: 2023
FID	中类	Longitude	Latitude
0	咖啡厅	115.783	33.8578
1	咖啡厅	115.774	33.8327
2	咖啡厅	115.759	33.8037
3	咖啡厅	115.621	33.1865
4	咖啡厅	115.82	32.9075
5	咖啡厅	115.803	32.8739
6	咖啡厅	115.815	32.8754
7	咖啡厅	115.585	32.6402
8	咖啡厅	116.793	33.9743
9	咖啡厅	116.816	33.9647
10	咖啡厅	116.804	33.9677
11	咖啡厅	116.95	33.6468
12	咖啡厅	116.98	33.6366
13	咖啡厅	117.355	32.9219
14	咖啡厅	117.357	32.9196
15	咖啡厅	117.006	32.6423
16	咖啡厅	117.423	32.9016
17	咖啡厅	117.145	31.8691
18	咖啡厅	117.128	31.8515
19	咖啡厅	117.138	31.8377
20	咖啡厅	117.129	31.8392
21	咖啡厅	117.13	31.8358
22	咖啡厅	117.177	31.8284
23	咖啡厅	117.199	31.8566
24	咖啡厅	117.24	31.8815
25	咖啡厅	117.225	31.8553
26	咖啡厅	117.238	31.8535
27	咖啡厅	117.202	31.8334
28	咖啡厅	117.188	31.8294
29	咖啡厅	117.227	31.838
30	咖啡厅	117.228	31.8234
31	咖啡厅	117.216	31.8211
32	咖啡厅	117.229	31.8176
33	咖啡厅	117.253	31.89
34	咖啡厅	117.316	31.9001
35	咖啡厅	117.259	31.8815
36	咖啡厅	117.265	31.8809
37	咖啡厅	117.272	31.8725
38	咖啡厅	117.259	31.86
39	餐饮相关场所	117.251	31.8553
40	咖啡厅	117.263	31.8527
41	咖啡厅	117.278	31.882
42	咖啡厅	117.301	31.8802
43	餐饮相关场所	117.285	31.8661
44	咖啡厅	117.285	31.8613
45	咖啡厅	117.287	31.8646
46	咖啡厅	117.298	31.8581
47	咖啡厅	117.267	31.8474
48	咖啡厅	117.249	31.8203
49	咖啡厅	117.281	31.8358
50	咖啡厅	117.288	31.8226
51	咖啡厅	117.297	31.826
52	咖啡厅	117.297	31.8312
53	咖啡厅	117.296	31.8168
54	咖啡厅	117.295	31.8177
55	咖啡厅	117.352	31.8583
56	咖啡厅	117.375	31.9304
57	咖啡厅	118.308	32.3054
58	咖啡厅	118.312	32.2785
59	咖啡厅	118.306	32.2568
60	咖啡厅	116.477	31.7599
61	咖啡厅	116.502	31.764
62	咖啡厅	116.52	31.722
63	咖啡厅	117.155	31.8058
64	咖啡厅	117.17	31.759
65	咖啡厅	117.175	31.7422
66	咖啡厅	117.223	31.7841
67	咖啡厅	117.214	31.7817
68	咖啡厅	117.224	31.7732
69	咖啡厅	117.218	31.7461
70	咖啡厅	117.268	31.7812
71	咖啡厅	117.284	31.8026
72	咖啡厅	117.262	31.7696
73	咖啡厅	117.282	31.7527
74	咖啡厅	117.331	31.7809
75	咖啡厅	117.35	31.7808
76	咖啡厅	117.278	31.7244
77	咖啡厅	117.298	31.7071
78	咖啡厅	117.181	31.596
79	咖啡厅	117.178	31.596
80	咖啡厅	117.831	30.9517
81	咖啡厅	117.482	30.6539
82	咖啡厅	117.805	30.931
83	咖啡厅	117.036	30.5072
84	咖啡厅	117.071	30.5144
85	咖啡厅	118.359	31.3434
86	咖啡厅	118.375	31.3355
87	咖啡厅	118.367	31.2871
88	咖啡厅	118.504	31.6874
89	咖啡厅	118.5	31.6624
90	咖啡厅	118.394	31.3401
91	咖啡厅	118.733	30.9383
92	咖啡厅	118.75	30.9476
93	咖啡厅	118.292	29.7089
94	咖啡厅	118.308	29.7101
95	咖啡厅	118.978	30.6379
96	公司	117.406	31.8822
97	咖啡厅	116.185	40.2288
98	咖啡厅	116.237	40.2218
99	咖啡厅	116.232	40.1642
100	咖啡厅	116.243	40.0756
101	咖啡厅	116.285	40.0974
102	咖啡厅	116.238	40.0674
103	咖啡厅	116.276	40.0429
104	咖啡厅	116.292	40.046
105	咖啡厅	116.277	40.0323
106	咖啡厅	116.289	40.0478
107	餐饮相关场所	116.277	40.046
108	咖啡厅	116.283	40.0418
109	餐饮相关场所	116.306	40.0658
110	咖啡厅	116.34	40.0787
111	咖啡厅	116.34	40.0663
112	咖啡厅	116.329	40.0779
113	咖啡厅	116.323	40.0527
114	咖啡厅	116.295	40.0517
115	咖啡厅	116.308	40.0349
116	咖啡厅	116.305	40.0329
117	咖啡厅	116.302	40.0349
118	咖啡厅	116.3	40.042
119	咖啡厅	116.302	40.0456
120	餐饮相关场所	116.349	40.0397
121	咖啡厅	116.362	40.103
122	咖啡厅	116.36	40.0978
123	咖啡厅	116.359	40.0791
124	餐饮相关场所	116.408	40.0317
125	咖啡厅	116.574	40.1132
126	咖啡厅	116.607	40.1175
127	咖啡厅	116.606	40.1132
128	咖啡厅	116.536	40.0871
129	咖啡厅	116.538	40.0342
130	咖啡厅	116.597	40.0453
131	咖啡厅	116.626	40.3145
132	咖啡厅	116.646	40.1255
133	咖啡厅	116.647	40.1265
134	咖啡厅	116.627	40.0973
135	咖啡厅	116.115	39.9591
136	咖啡厅	116.105	39.9339
137	咖啡厅	116.147	39.9148
138	咖啡厅	116.2	39.9182
139	咖啡厅	116.173	39.9251
140	餐饮相关场所	116.216	39.9034
141	咖啡厅	116.291	39.9679
142	咖啡厅	116.306	40.0257
143	咖啡厅	116.307	39.991
144	咖啡厅	116.343	39.9952
145	咖啡厅	116.297	39.9847
146	咖啡厅	116.307	39.9834
147	咖啡厅	116.303	39.9787
148	咖啡厅	116.302	39.981
149	咖啡厅	116.307	39.9782
150	咖啡厅	116.319	39.9756
151	咖啡厅	116.303	39.9624
152	咖啡厅	116.296	39.9593
153	咖啡厅	116.313	39.9645
154	咖啡厅	116.317	39.96
155	咖啡厅	116.316	39.956
156	咖啡厅	116.328	39.9831
157	咖啡厅	116.328	39.9866
158	咖啡厅	116.33	39.9773
159	咖啡厅	116.351	39.9875
160	咖啡厅	116.35	39.9905
161	咖啡厅	116.329	39.9682
162	咖啡厅	116.338	39.9564
163	咖啡厅	116.335	39.9631
164	餐饮相关场所	116.355	39.9656
165	咖啡厅	116.343	39.9561
166	咖啡厅	116.268	39.9295
167	咖啡厅	116.27	39.9304
168	咖啡厅	116.291	39.8811
169	咖啡厅	116.305	39.9278
170	咖啡厅	116.303	39.9328
171	咖啡厅	116.344	39.9424
172	咖啡厅	116.346	39.9415
173	咖啡厅	116.352	39.944
174	咖啡厅	116.335	39.9461
175	咖啡厅	116.347	39.9215
176	咖啡厅	116.332	39.9335
177	咖啡厅	116.332	39.9205
178	咖啡厅	116.357	39.921
179	咖啡厅	116.314	39.9093
180	咖啡厅	116.316	39.905
181	咖啡厅	116.304	39.8995
182	咖啡厅	116.306	39.8852
183	咖啡厅	116.316	39.8903
184	咖啡厅	116.348	39.9136
185	咖啡厅	116.351	39.9043
186	咖啡厅	116.357	39.9084
187	咖啡厅	116.356	39.9153
188	咖啡厅	116.33	39.8922
189	咖啡厅	116.135	39.744
190	咖啡厅	116.134	39.7443
191	餐饮相关场所	116.207	39.7526
192	咖啡厅	116.183	39.7616
193	咖啡厅	116.246	39.8748
194	咖啡厅	116.274	39.8682
195	餐饮相关场所	116.28	39.8342
196	咖啡厅	116.294	39.8322
197	餐饮相关场所	116.287	39.8243
198	咖啡厅	116.306	39.8782
199	咖啡厅	116.3	39.865
200	咖啡厅	116.303	39.8637
201	咖啡厅	116.342	39.8807
202	咖啡厅	116.337	39.8765
203	咖啡厅	116.346	39.8565
204	咖啡厅	116.349	39.8595
205	咖啡厅	116.312	39.8431
206	咖啡厅	116.295	39.8233
207	咖啡厅	116.302	39.8242
208	咖啡厅	116.318	39.7854
209	咖啡厅	116.344	39.7611
210	咖啡厅	116.313	39.6706
211	咖啡厅	116.315	39.6851
212	咖啡厅	116.371	39.9961
213	咖啡厅	116.367	40.0089
214	咖啡厅	116.417	40.002
215	咖啡厅	116.411	39.9947
216	咖啡厅	116.419	39.9926
217	咖啡厅	116.381	39.9825
218	餐饮相关场所	116.363	39.9789
219	咖啡厅	116.378	39.9619
220	咖啡厅	116.373	39.9692
221	咖啡厅	116.372	39.9576
222	咖啡厅	116.383	39.9665
223	咖啡厅	116.372	39.9542
224	咖啡厅	116.418	39.9867
225	咖啡厅	116.401	39.9634
226	咖啡厅	116.41	39.9672
227	咖啡厅	116.462	40.0186
228	咖啡厅	116.46	40.0166
229	咖啡厅	116.474	40.0109
230	咖啡厅	116.463	40.0125
231	咖啡厅	116.458	40.0069
232	咖啡厅	116.462	39.9919
233	咖啡厅	116.479	40.0081
234	咖啡厅	116.48	40.0008
235	咖啡厅	116.476	39.9951
236	咖啡厅	116.474	39.9957
237	咖啡厅	116.475	39.9928
238	咖啡厅	116.483	39.9968
239	咖啡厅	116.451	39.9785
240	咖啡厅	116.427	39.9588
241	咖啡厅	116.423	39.9561
242	咖啡厅	116.422	39.9607
243	咖啡厅	116.441	39.9703
244	咖啡厅	116.445	39.9596
245	咖啡厅	116.459	39.984
246	咖啡厅	116.475	39.9848
247	咖啡厅	116.472	39.9865
248	咖啡厅	116.474	39.9856
249	咖啡厅	116.46	39.9563
250	咖啡厅	116.484	39.9573
251	咖啡厅	116.458	39.9591
252	咖啡厅	116.454	39.9557
253	咖啡厅	116.484	39.9725
254	咖啡厅	116.366	39.9515
255	咖啡厅	116.371	39.9535
256	咖啡厅	116.413	39.9519
257	咖啡厅	116.418	39.9472
258	咖啡厅	116.41	39.9298
259	咖啡厅	116.397	39.9319
260	咖啡厅	116.362	39.9169
261	咖啡厅	116.367	39.9085
262	咖啡厅	116.369	39.9023
263	咖啡厅	116.37	39.9024
264	咖啡厅	116.377	39.8876
265	咖啡厅	116.367	39.887
266	咖啡厅	116.406	39.9149
267	咖啡厅	116.406	39.9124
268	咖啡厅	116.41	39.9078
269	咖啡厅	116.392	39.8912
270	咖啡厅	116.411	39.8962
271	咖啡厅	116.41	39.8911
272	咖啡厅	116.427	39.9536
273	咖啡厅	116.429	39.9406
274	餐饮相关场所	116.426	39.9371
275	咖啡厅	116.452	39.9471
276	咖啡厅	116.431	39.9308
277	咖啡厅	116.43	39.9268
278	咖啡厅	116.426	39.9187
279	咖啡厅	116.425	39.9203
280	咖啡厅	116.431	39.9188
281	咖啡厅	116.427	39.9258
282	咖啡厅	116.435	39.9209
283	咖啡厅	116.443	39.9343
284	咖啡厅	116.447	39.9313
285	咖啡厅	116.447	39.9301
286	咖啡厅	116.445	39.9183
287	咖啡厅	116.448	39.9189
288	咖啡厅	116.448	39.9192
289	咖啡厅	116.455	39.9537
290	咖啡厅	116.453	39.9312
291	咖啡厅	116.455	39.928
292	咖啡厅	116.457	39.9196
293	咖啡厅	116.471	39.9316
294	咖啡厅	116.433	39.9057
295	咖啡厅	116.445	39.9129
296	咖啡厅	116.445	39.9149
297	咖啡厅	116.449	39.904
298	咖啡厅	116.447	39.9034
299	咖啡厅	116.452	39.9051
300	咖啡厅	116.431	39.892
301	咖啡厅	116.43	39.8835
302	咖啡厅	116.467	39.9112
303	咖啡厅	116.455	39.9148
304	咖啡厅	116.466	39.9095
305	咖啡厅	116.453	39.9119
306	咖啡厅	116.454	39.9047
307	咖啡厅	116.47	39.9115
308	餐饮相关场所	116.469	39.906
309	咖啡厅	116.455	39.8954
310	咖啡厅	116.463	39.891
311	咖啡厅	116.48	39.8925
312	咖啡厅	116.485	39.9955
313	咖啡厅	116.486	39.9852
314	餐饮相关场所	116.49	39.9756
315	咖啡厅	116.487	39.989
316	咖啡厅	116.494	39.9763
317	咖啡厅	116.49	39.9717
318	咖啡厅	116.485	39.9702
319	咖啡厅	116.493	39.9225
320	咖啡厅	116.51	39.9359
321	咖啡厅	116.509	39.9212
322	咖啡厅	116.542	39.9502
323	咖啡厅	116.516	39.9295
324	咖啡厅	116.489	39.9139
325	咖啡厅	116.49	39.9084
326	咖啡厅	116.499	39.9141
327	咖啡厅	116.485	39.9123
328	咖啡厅	116.506	39.9097
329	咖啡厅	116.51	39.9048
330	咖啡厅	116.495	39.8925
331	咖啡厅	116.505	39.894
332	咖啡厅	116.486	39.8982
333	咖啡厅	116.53	39.9159
334	咖啡厅	116.545	39.9069
335	咖啡厅	116.538	39.8934
336	咖啡厅	116.591	39.9233
337	咖啡厅	116.595	39.9264
338	咖啡厅	116.597	39.9234
339	餐饮相关场所	116.561	39.91
340	咖啡厅	116.57	39.9075
341	咖啡厅	116.548	39.9118
342	咖啡厅	116.576	39.9118
343	咖啡厅	116.579	39.9097
344	咖啡厅	116.383	39.8685
345	咖啡厅	116.362	39.8711
346	咖啡厅	116.371	39.8642
347	咖啡厅	116.36	39.853
348	咖啡厅	116.416	39.8659
349	咖啡厅	116.417	39.8397
350	咖啡厅	116.444	39.8708
351	餐饮相关场所	116.429	39.8641
352	餐饮相关场所	116.454	39.8726
353	咖啡厅	116.454	39.867
354	咖啡厅	116.48	39.8732
355	咖啡厅	116.452	39.8041
356	咖啡厅	116.448	39.8049
357	咖啡厅	116.539	39.8205
358	咖啡厅	116.501	39.7909
359	咖啡厅	116.495	39.8018
360	咖啡厅	116.511	39.7814
361	咖啡厅	116.516	39.7831
362	咖啡厅	116.532	39.7691
363	餐饮相关场所	116.654	39.9148
364	咖啡厅	116.617	39.8326
365	生活服务场所	116.646	39.8824
366	咖啡厅	105.717	29.7009
367	咖啡厅	106.236	30.0066
368	咖啡厅	106.241	29.999
369	咖啡厅	106.26	30.0065
370	咖啡厅	106.386	29.7999
371	咖啡厅	106.392	29.8045
372	咖啡厅	106.419	29.8172
373	咖啡厅	106.436	29.8302
374	咖啡厅	106.309	29.6285
375	咖啡厅	106.324	29.6249
376	咖啡厅	106.29	29.6066
377	咖啡厅	106.301	29.6084
378	餐饮相关场所	106.299	29.6104
379	咖啡厅	106.298	29.5821
380	咖啡厅	106.453	29.5619
381	咖啡厅	106.459	29.5706
382	餐饮相关场所	106.469	29.5679
383	咖啡厅	106.46	29.561
384	咖啡厅	106.458	29.5612
385	咖啡厅	106.456	29.5616
386	咖啡厅	106.457	29.5545
387	咖啡厅	106.444	29.5379
388	咖啡厅	106.458	29.5123
389	咖啡厅	106.434	29.5033
390	咖啡厅	106.598	29.7221
391	咖啡厅	106.597	29.6919
392	咖啡厅	106.487	29.672
393	咖啡厅	106.476	29.6375
394	餐饮相关场所	106.487	29.6248
395	咖啡厅	106.527	29.6279
396	咖啡厅	106.59	29.6626
397	咖啡厅	106.541	29.646
398	咖啡厅	106.565	29.6461
399	咖啡厅	106.563	29.6418
400	咖啡厅	106.566	29.6353
401	餐饮相关场所	106.58	29.6235
402	餐饮相关场所	106.608	29.7096
403	咖啡厅	106.649	29.7115
404	咖啡厅	106.653	29.7112
405	咖啡厅	106.636	29.7218
406	咖啡厅	106.606	29.6521
407	咖啡厅	106.485	29.6017
408	咖啡厅	106.496	29.6029
409	咖啡厅	106.486	29.5864
410	咖啡厅	106.49	29.5862
411	咖啡厅	106.515	29.6068
412	咖啡厅	106.505	29.611
413	咖啡厅	106.518	29.5976
414	咖啡厅	106.522	29.6015
415	咖啡厅	106.52	29.5921
416	咖啡厅	106.523	29.5847
417	咖啡厅	106.527	29.578
418	咖啡厅	106.527	29.58
419	咖啡厅	106.529	29.5773
420	咖啡厅	106.531	29.5789
421	咖啡厅	106.492	29.5727
422	咖啡厅	106.498	29.5481
423	咖啡厅	106.525	29.5746
424	咖啡厅	106.53	29.5759
425	咖啡厅	106.511	29.5527
426	咖啡厅	106.512	29.5525
427	咖啡厅	106.514	29.5457
428	咖啡厅	106.516	29.5436
429	咖啡厅	106.512	29.543
430	咖啡厅	106.531	29.5492
431	咖啡厅	106.548	29.6019
432	咖啡厅	106.536	29.5823
433	咖啡厅	106.559	29.5834
434	咖啡厅	106.564	29.5862
435	咖啡厅	106.568	29.5922
436	咖啡厅	106.589	29.5868
437	咖啡厅	106.542	29.5629
438	咖啡厅	106.544	29.5666
439	咖啡厅	106.566	29.5741
440	咖啡厅	106.545	29.5574
441	咖啡厅	106.55	29.5575
442	咖啡厅	106.569	29.5722
443	咖啡厅	106.571	29.5591
444	咖啡厅	106.57	29.5591
445	咖啡厅	106.576	29.5646
446	咖啡厅	106.577	29.5608
447	咖啡厅	106.584	29.5673
448	咖啡厅	106.572	29.5567
449	咖啡厅	106.481	29.5347
450	咖啡厅	106.501	29.54
451	咖啡厅	106.489	29.5072
452	咖啡厅	106.508	29.5159
453	咖啡厅	106.511	29.5146
454	咖啡厅	106.514	29.5129
455	咖啡厅	106.51	29.5105
456	咖啡厅	106.512	29.5102
457	咖啡厅	106.474	29.4754
458	咖啡厅	106.537	29.5299
459	咖啡厅	106.558	29.5318
460	咖啡厅	106.566	29.526
461	咖啡厅	106.571	29.51
462	咖啡厅	106.59	29.5017
463	咖啡厅	106.658	29.5409
464	咖啡厅	106.639	29.4917
465	咖啡厅	107.261	29.7529
466	咖啡厅	107.392	29.7028
467	咖啡厅	106.266	29.2842
468	咖啡厅	106.473	29.452
469	咖啡厅	106.593	29.429
470	咖啡厅	106.523	29.3486
471	咖啡厅	108.4	31.1731
472	咖啡厅	108.375	30.8091
473	咖啡厅	117.996	27.7278
474	咖啡厅	118.1	27.3338
475	咖啡厅	117.633	26.2717
476	咖啡厅	117.026	25.1009
477	咖啡厅	117.017	25.0594
478	咖啡厅	119.534	26.6545
479	咖啡厅	119.247	26.1061
480	咖啡厅	119.242	26.1036
481	咖啡厅	119.287	26.1378
482	咖啡厅	119.321	26.1432
483	咖啡厅	119.293	26.1117
484	咖啡厅	119.302	26.1182
485	咖啡厅	119.302	26.1047
486	咖啡厅	119.301	26.0976
487	咖啡厅	119.302	26.0996
488	咖啡厅	119.299	26.1005
489	咖啡厅	119.302	26.1013
490	咖啡厅	119.196	26.0714
491	咖啡厅	119.19	26.0366
492	咖啡厅	119.203	26.0356
493	咖啡厅	119.235	26.0861
494	咖啡厅	119.237	26.0569
495	咖啡厅	119.258	26.0823
496	咖啡厅	119.255	26.06
497	咖啡厅	119.273	26.0647
498	咖啡厅	119.25	26.0646
499	咖啡厅	119.211	26.0465
500	咖啡厅	119.273	26.0413
501	咖啡厅	119.275	26.0439
502	咖啡厅	119.257	26.029
503	咖啡厅	119.27	26.0219
504	咖啡厅	119.27	26.0223
505	咖啡厅	119.295	26.0894
506	咖啡厅	119.301	26.0892
507	咖啡厅	119.304	26.0852
508	餐饮相关场所	119.286	26.0681
509	咖啡厅	119.288	26.0665
510	咖啡厅	119.288	26.0652
511	咖啡厅	119.276	26.066
512	咖啡厅	119.281	26.0594
513	咖啡厅	119.281	26.0606
514	咖啡厅	119.302	26.0716
515	咖啡厅	119.3	26.0645
516	咖啡厅	119.304	26.0602
517	咖啡厅	119.305	26.0609
518	咖啡厅	119.316	26.0924
519	咖啡厅	119.31	26.0834
520	咖啡厅	119.321	26.0884
521	咖啡厅	119.307	26.0799
522	咖啡厅	119.321	26.0788
523	咖啡厅	119.321	26.0746
524	咖啡厅	119.323	26.0831
525	咖啡厅	119.322	26.0832
526	咖啡厅	119.31	26.0712
527	咖啡厅	119.333	26.0565
528	咖啡厅	119.332	26.0569
529	咖啡厅	119.3	26.0363
530	咖啡厅	119.312	26.0553
531	咖啡厅	119.314	26.0381
532	咖啡厅	119.329	26.0491
533	咖啡厅	119.337	26.0557
534	咖啡厅	119.324	26.0401
535	咖啡厅	119.308	26.0341
536	咖啡厅	119.349	26.0868
537	咖啡厅	119.361	26.0718
538	咖啡厅	119.393	26.0215
539	咖啡厅	119.466	26.241
540	咖啡厅	119.5	26.0768
541	咖啡厅	119.443	26.0071
542	咖啡厅	119.424	26.0106
543	咖啡厅	119.455	25.997
544	咖啡厅	119.508	25.961
545	咖啡厅	118.693	25.3623
546	咖啡厅	118.854	25.2483
547	咖啡厅	118.581	24.9452
548	咖啡厅	118.555	24.9108
549	咖啡厅	118.574	24.914
550	咖啡厅	118.591	24.9086
551	咖啡厅	118.593	24.8866
552	咖啡厅	118.604	24.8877
553	咖啡厅	118.614	24.8932
554	咖啡厅	118.634	24.8761
555	咖啡厅	118.624	24.8811
556	咖啡厅	118.569	24.8205
557	咖啡厅	118.562	24.8052
558	咖啡厅	118.587	24.8144
559	咖啡厅	118.643	24.9327
560	餐饮相关场所	118.654	24.9232
561	咖啡厅	118.663	24.9357
562	咖啡厅	118.665	24.8739
563	咖啡厅	119.359	25.7189
564	咖啡厅	118.999	25.4504
565	咖啡厅	119.015	25.4414
566	咖啡厅	119.018	25.4324
567	咖啡厅	118.992	25.421
568	咖啡厅	119.034	25.4501
569	咖啡厅	119.11	25.4565
570	咖啡厅	119.497	25.9292
571	咖啡厅	119.669	25.9322
572	咖啡厅	117.63	24.5258
573	咖啡厅	117.665	24.5119
574	咖啡厅	117.674	24.5005
575	咖啡厅	117.608	24.1216
576	咖啡厅	118.131	24.7237
577	咖啡厅	118.081	24.6346
578	咖啡厅	117.884	24.5051
579	咖啡厅	118.005	24.5376
580	咖啡厅	117.992	24.5218
581	咖啡厅	118.047	24.6109
582	咖啡厅	118.058	24.5973
583	咖啡厅	118.036	24.5678
584	咖啡厅	118.076	24.6083
585	餐饮相关场所	118.09	24.5904
586	咖啡厅	118.098	24.5836
587	咖啡厅	118.09	24.5877
588	咖啡厅	118.094	24.5747
589	咖啡厅	118.056	24.4982
590	咖啡厅	118.044	24.4914
591	咖啡厅	118.096	24.522
592	咖啡厅	118.115	24.5181
593	咖啡厅	118.091	24.489
594	咖啡厅	118.072	24.4865
595	咖啡厅	118.081	24.4801
596	咖啡厅	118.099	24.4886
597	咖啡厅	118.108	24.4968
598	咖啡厅	118.12	24.5026
599	咖啡厅	118.128	24.5018
600	咖啡厅	118.116	24.4825
601	咖啡厅	118.125	24.4937
602	咖啡厅	118.118	24.4873
603	咖啡厅	118.118	24.4797
604	咖啡厅	118.147	24.7337
605	咖啡厅	118.248	24.5966
606	咖啡厅	118.137	24.5391
607	咖啡厅	118.145	24.5151
608	咖啡厅	118.153	24.5288
609	咖啡厅	118.157	24.5324
610	餐饮相关场所	118.156	24.5181
611	咖啡厅	118.182	24.5305
612	咖啡厅	118.134	24.4854
613	咖啡厅	118.157	24.4881
614	咖啡厅	118.154	24.4796
615	咖啡厅	118.177	24.5115
616	咖啡厅	118.18	24.5096
617	咖啡厅	118.176	24.4855
618	咖啡厅	118.172	24.4869
619	咖啡厅	118.181	24.4863
620	咖啡厅	118.191	24.4909
621	咖啡厅	118.192	24.4878
622	咖啡厅	118.185	24.4957
623	咖啡厅	118.182	24.4898
624	咖啡厅	118.191	24.4869
625	咖啡厅	118.068	24.4607
626	咖啡厅	118.067	24.448
627	咖啡厅	118.069	24.4589
628	咖啡厅	118.074	24.4646
629	咖啡厅	118.074	24.463
630	咖啡厅	118.1	24.4687
631	咖啡厅	118.087	24.4612
632	咖啡厅	118.075	24.4576
633	咖啡厅	118.075	24.4519
634	咖啡厅	118.078	24.454
635	咖啡厅	118.106	24.4709
636	咖啡厅	118.112	24.4738
637	咖啡厅	118.113	24.4779
638	咖啡厅	118.084	24.4378
639	咖啡厅	118.112	24.441
640	咖啡厅	118.121	24.4276
641	咖啡厅	118.043	24.3777
642	咖啡厅	118.183	24.477
643	咖啡厅	118.187	24.4771
644	咖啡厅	118.17	24.4778
645	咖啡厅	118.186	24.4777
646	咖啡厅	118.415	24.6971
647	咖啡厅	118.628	24.7359
648	咖啡厅	118.618	24.7186
649	咖啡厅	118.577	24.6319
650	咖啡厅	118.597	24.5668
651	咖啡厅	118.665	24.7177
652	咖啡厅	118.646	24.7334
653	咖啡厅	120.21	27.3088
654	专卖店	118.178	24.4919
655	共享设备	118.999	25.4503
656	共享设备	118.415	24.6984
657	公司企业	119.024	26.9107
658	公司	118.189	24.4955
659	咖啡厅	103.65	36.1309
660	咖啡厅	103.622	36.0988
661	咖啡厅	103.702	36.0874
662	咖啡厅	103.722	36.1005
663	咖啡厅	103.733	36.0972
664	咖啡厅	103.763	36.0732
665	咖啡厅	103.863	36.0701
666	咖啡厅	103.78	36.0659
667	咖啡厅	103.822	36.06
668	咖啡厅	103.815	36.0592
669	咖啡厅	103.824	36.0553
670	咖啡厅	103.829	36.0592
671	咖啡厅	103.836	36.055
672	咖啡厅	103.849	36.037
673	咖啡厅	103.87	36.0429
674	咖啡厅	103.892	36.0536
675	咖啡厅	103.882	36.0481
676	公司企业	103.862	36.0481
677	咖啡厅	111.578	22.7702
678	咖啡厅	110.388	21.2686
679	咖啡厅	110.372	21.2772
680	咖啡厅	110.402	21.2506
681	咖啡厅	110.945	21.6672
682	咖啡厅	110.245	21.1678
683	咖啡厅	113.593	24.8044
684	咖啡厅	112.433	23.6343
685	咖啡厅	113.409	24.1861
686	咖啡厅	113.06	23.6769
687	咖啡厅	113.528	23.873
688	咖啡厅	112.706	23.3434
689	咖啡厅	112.723	23.322
690	咖啡厅	112.467	23.0595
691	咖啡厅	112.464	23.0522
692	咖啡厅	112.483	23.0065
693	咖啡厅	113.183	23.4513
694	咖啡厅	113.168	23.4312
695	咖啡厅	113.182	23.4086
696	咖啡厅	113.212	23.4031
697	咖啡厅	113.238	23.3984
698	咖啡厅	112.898	23.1797
699	咖啡厅	112.889	23.1747
700	冷饮店	112.891	23.165
701	咖啡厅	113.04	23.0619
702	咖啡厅	113.052	23.0314
703	餐饮相关场所	113.056	23.011
704	咖啡厅	113.207	23.2838
705	咖啡厅	113.238	23.3021
706	咖啡厅	113.282	23.2512
707	咖啡厅	113.295	23.2311
708	咖啡厅	113.231	23.1867
709	咖啡厅	113.262	23.2158
710	咖啡厅	113.284	23.2303
711	咖啡厅	113.26	23.2085
712	餐饮相关场所	113.259	23.2026
713	咖啡厅	113.267	23.1968
714	咖啡厅	113.292	23.2219
715	咖啡厅	113.299	23.219
716	咖啡厅	113.288	23.2001
717	咖啡厅	113.263	23.1827
718	咖啡厅	113.316	23.1651
719	咖啡厅	113.118	23.1114
720	咖啡厅	113.172	23.1096
721	咖啡厅	113.183	23.1124
722	咖啡厅	113.092	23.017
723	咖啡厅	113.099	23.0343
724	咖啡厅	113.101	23.0293
725	咖啡厅	113.115	23.0405
726	咖啡厅	113.1	23.0212
727	咖啡厅	113.107	23.0285
728	咖啡厅	113.104	23.0151
729	餐饮相关场所	113.096	23.0156
730	咖啡厅	113.115	23.0164
731	咖啡厅	113.112	23.0116
732	咖啡厅	113.152	23.0665
733	咖啡厅	113.152	23.0686
734	咖啡厅	113.152	23.0687
735	咖啡厅	113.135	23.0586
736	咖啡厅	113.144	23.0598
737	咖啡厅	113.151	23.0509
738	咖啡厅	113.134	23.0447
739	咖啡厅	113.136	23.0335
740	咖啡厅	113.151	23.0456
741	咖啡厅	113.148	23.0394
742	咖啡厅	113.134	23.0155
743	咖啡厅	113.171	23.0396
744	咖啡厅	113.181	23.0343
745	咖啡厅	113.163	23.0215
746	咖啡厅	113.162	23.0167
747	咖啡厅	113.191	23.1415
748	咖啡厅	113.213	23.1331
749	咖啡厅	113.236	23.153
750	咖啡厅	113.246	23.1413
751	咖啡厅	113.252	23.1439
752	咖啡厅	113.237	23.1472
753	咖啡厅	113.235	23.1353
754	咖啡厅	113.231	23.1285
755	咖啡厅	113.224	23.1259
756	咖啡厅	113.239	23.1313
757	咖啡厅	113.246	23.1355
758	咖啡厅	113.242	23.1248
759	咖啡厅	113.248	23.1276
760	咖啡厅	113.25	23.1283
761	咖啡厅	113.249	23.1153
762	咖啡厅	113.23	23.1003
763	咖啡厅	113.224	23.098
764	咖啡厅	113.252	23.0932
765	咖啡厅	113.258	23.1573
766	咖啡厅	113.277	23.141
767	咖啡厅	113.282	23.1401
768	咖啡厅	113.264	23.1311
769	咖啡厅	113.255	23.1353
770	咖啡厅	113.266	23.138
771	咖啡厅	113.261	23.1284
772	咖啡厅	113.263	23.1261
773	咖啡厅	113.265	23.122
774	咖啡厅	113.28	23.1371
775	咖啡厅	113.27	23.1343
776	咖啡厅	113.269	23.1332
777	咖啡厅	113.277	23.1281
778	咖啡厅	113.28	23.1229
779	咖啡厅	113.309	23.1429
780	咖啡厅	113.306	23.1454
781	咖啡厅	113.316	23.1433
782	咖啡厅	113.316	23.1417
783	咖啡厅	113.292	23.1332
784	咖啡厅	113.296	23.1345
785	咖啡厅	113.289	23.1381
786	咖啡厅	113.287	23.1374
787	咖啡厅	113.288	23.1268
788	咖啡厅	113.307	23.1372
789	咖啡厅	113.315	23.1368
790	咖啡厅	113.301	23.1343
791	咖啡厅	113.314	23.1298
792	咖啡厅	113.309	23.1296
793	咖啡厅	113.312	23.121
794	咖啡厅	113.315	23.1212
795	咖啡厅	113.314	23.1208
796	咖啡厅	113.309	23.1227
797	咖啡厅	113.263	23.1176
798	咖啡厅	113.255	23.1083
799	咖啡厅	113.266	23.1066
800	咖啡厅	113.272	23.1178
801	咖啡厅	113.268	23.099
802	咖啡厅	113.268	23.0985
803	咖啡厅	113.283	23.1023
804	咖啡厅	113.27	23.0923
805	咖啡厅	113.311	23.1181
806	咖啡厅	113.314	23.1183
807	咖啡厅	113.29	23.0939
808	咖啡厅	113.286	23.0949
809	咖啡厅	113.292	23.0906
810	咖啡厅	113.309	23.0994
811	咖啡厅	113.308	23.0856
812	咖啡厅	113.228	23.0816
813	咖啡厅	113.233	23.0731
814	餐饮相关场所	113.257	23.0806
815	咖啡厅	113.283	23.0768
816	咖啡厅	113.281	23.0684
817	咖啡厅	113.282	23.0705
818	咖啡厅	113.292	23.0716
819	咖啡厅	113.312	23.0795
820	餐饮相关场所	113.28	23.0163
821	咖啡厅	113.44	23.3765
822	咖啡厅	113.459	23.4005
823	咖啡厅	113.586	23.5346
824	咖啡厅	113.576	23.5149
825	咖啡厅	113.33	23.3013
826	咖啡厅	113.32	23.199
827	咖啡厅	113.371	23.2164
828	咖啡厅	113.367	23.2044
829	咖啡厅	113.328	23.1867
830	咖啡厅	113.329	23.1808
831	咖啡厅	113.322	23.16
832	咖啡厅	113.337	23.1753
833	咖啡厅	113.356	23.1703
834	咖啡厅	113.381	23.1993
835	咖啡厅	113.405	23.1743
836	咖啡厅	113.397	23.1666
837	咖啡厅	113.396	23.171
838	餐饮相关场所	113.411	23.178
839	咖啡厅	113.426	23.1671
840	咖啡厅	113.429	23.1683
841	咖啡厅	113.414	23.1638
842	咖啡厅	113.453	23.171
843	咖啡厅	113.452	23.1745
844	咖啡厅	113.444	23.1663
845	咖啡厅	113.461	23.1712
846	咖啡厅	113.496	23.176
847	咖啡厅	113.498	23.1734
848	咖啡厅	113.323	23.1515
849	咖啡厅	113.319	23.1508
850	咖啡厅	113.328	23.1559
851	咖啡厅	113.317	23.1526
852	咖啡厅	113.324	23.1424
853	咖啡厅	113.324	23.146
854	咖啡厅	113.324	23.1391
855	咖啡厅	113.319	23.145
856	咖啡厅	113.321	23.1465
857	咖啡厅	113.318	23.1452
858	咖啡厅	113.331	23.1464
859	咖啡厅	113.34	23.1444
860	咖啡厅	113.337	23.1446
861	咖啡厅	113.336	23.1437
862	咖啡厅	113.342	23.1466
863	咖啡厅	113.335	23.1392
864	咖啡厅	113.323	23.1369
865	咖啡厅	113.316	23.1385
866	咖啡厅	113.323	23.1384
867	咖啡厅	113.319	23.1305
868	咖啡厅	113.329	23.1354
869	咖啡厅	113.332	23.1368
870	咖啡厅	113.324	23.1347
871	咖啡厅	113.32	23.1275
872	咖啡厅	113.317	23.1278
873	咖啡厅	113.322	23.1229
874	咖啡厅	113.322	23.1246
875	咖啡厅	113.317	23.1225
876	咖啡厅	113.316	23.1213
877	咖啡厅	113.324	23.1208
878	咖啡厅	113.337	23.1216
879	咖啡厅	113.334	23.1283
880	咖啡厅	113.334	23.1272
881	咖啡厅	113.356	23.1341
882	咖啡厅	113.353	23.1363
883	咖啡厅	113.352	23.1375
884	咖啡厅	113.367	23.1286
885	咖啡厅	113.376	23.1215
886	咖啡厅	113.365	23.1253
887	咖啡厅	113.323	23.1169
888	咖啡厅	113.322	23.1013
889	咖啡厅	113.32	23.0962
890	咖啡厅	113.378	23.1055
891	咖啡厅	113.352	23.1006
892	咖啡厅	113.373	23.0979
893	咖啡厅	113.367	23.0989
894	咖啡厅	113.39	23.129
895	咖啡厅	113.399	23.1231
896	咖啡厅	113.395	23.1231
897	咖啡厅	113.414	23.1355
898	咖啡厅	113.398	23.1151
899	咖啡厅	113.396	23.1137
900	咖啡厅	113.394	23.0975
901	餐饮相关场所	113.412	23.1156
902	咖啡厅	113.442	23.1071
903	咖啡厅	113.429	23.0992
904	咖啡厅	113.369	23.0641
905	咖啡厅	113.346	23.0128
906	咖啡厅	113.367	23.0436
907	咖啡厅	113.376	23.042
908	咖啡厅	113.36	23.0188
909	咖啡厅	113.386	23.0644
910	餐饮相关场所	113.392	23.048
911	餐饮相关场所	113.38	23.0587
912	咖啡厅	113.454	23.1525
913	咖啡厅	113.452	23.1101
914	咖啡厅	113.464	23.1097
915	咖啡厅	113.506	23.1559
916	咖啡厅	113.549	23.1307
917	咖啡厅	113.527	23.0924
918	咖啡厅	113.538	23.1139
919	咖啡厅	113.722	23.2798
920	咖啡厅	113.814	23.2861
921	咖啡厅	113.812	23.2783
922	咖啡厅	113.822	23.2381
923	咖啡厅	113.609	23.1337
924	咖啡厅	113.711	23.0366
925	咖啡厅	113.758	23.042
926	餐饮相关场所	113.743	23.0238
927	咖啡厅	113.741	23.0156
928	咖啡厅	113.751	23.024
929	咖啡厅	113.751	23.0134
930	咖啡厅	113.748	23.0158
931	咖啡厅	113.755	23.0121
932	咖啡厅	113.757	23.015
933	咖啡厅	113.772	23.0354
934	咖啡厅	113.774	23.0378
935	咖啡厅	113.761	23.028
936	咖啡厅	112.976	22.9554
937	咖啡厅	112.956	22.7658
938	咖啡厅	113.074	23.0088
939	咖啡厅	113.103	22.9982
940	咖啡厅	113.11	22.9671
941	咖啡厅	113.126	22.9682
942	咖啡厅	113.212	22.934
943	咖啡厅	113.209	22.9352
944	咖啡厅	113.216	22.9349
945	咖啡厅	113.225	22.9164
946	咖啡厅	113.223	22.8471
947	咖啡厅	113.268	22.8359
948	咖啡厅	113.296	22.8032
949	咖啡厅	113.274	22.7833
950	咖啡厅	113.076	22.6133
951	咖啡厅	113.079	22.6207
952	咖啡厅	113.097	22.5727
953	咖啡厅	113.184	22.6171
954	咖啡厅	113.224	22.6883
955	咖啡厅	113.251	22.676
956	咖啡厅	113.261	22.6218
957	餐饮相关场所	113.33	22.9973
958	咖啡厅	113.329	22.9942
959	咖啡厅	113.343	23.0095
960	咖啡厅	113.339	22.9819
961	咖啡厅	113.368	22.9806
962	咖啡厅	113.336	22.9403
963	咖啡厅	113.355	22.9531
964	咖啡厅	113.357	22.9512
965	餐饮相关场所	113.382	22.9388
966	咖啡厅	113.43	22.9402
967	冷饮店	113.37	22.9158
968	咖啡厅	113.32	22.8135
969	咖啡厅	113.669	22.9463
970	咖啡厅	113.699	22.9941
971	咖啡厅	113.724	22.9901
972	咖啡厅	113.717	22.9855
973	咖啡厅	113.723	22.9817
974	咖啡厅	113.733	23.0038
975	咖啡厅	113.739	23.0088
976	咖啡厅	113.753	23.0099
977	咖啡厅	113.749	22.9978
978	咖啡厅	113.75	22.9776
979	咖啡厅	113.679	22.8167
980	咖啡厅	113.691	22.8272
981	咖啡厅	113.794	22.8146
982	咖啡厅	113.777	22.768
983	咖啡厅	113.388	22.5841
984	咖啡厅	113.353	22.5249
985	咖啡厅	113.375	22.5337
986	咖啡厅	113.378	22.5142
987	咖啡厅	113.388	22.5332
988	咖啡厅	113.399	22.528
989	咖啡厅	113.405	22.5163
990	咖啡厅	113.398	22.5125
991	咖啡厅	113.414	22.5065
992	咖啡厅	113.359	22.4949
993	咖啡厅	113.409	22.48
994	咖啡厅	113.474	22.5653
995	咖啡厅	113.8	22.6747
996	咖啡厅	113.822	22.6721
997	咖啡厅	113.822	22.6698
998	咖啡厅	114.702	23.7602
999	咖啡厅	114.714	23.7714
1000	咖啡厅	114.734	23.7532
1001	咖啡厅	114.697	23.7414
1002	咖啡厅	113.859	23.242
1003	咖啡厅	113.866	23.1117
1004	咖啡厅	113.97	23.1287
1005	咖啡厅	114.319	23.0187
1006	咖啡厅	114.413	23.1157
1007	咖啡厅	114.412	23.119
1008	咖啡厅	114.411	23.1057
1009	咖啡厅	114.404	23.0841
1010	咖啡厅	114.425	23.0886
1011	咖啡厅	114.411	23.0707
1012	咖啡厅	114.411	23.0594
1013	咖啡厅	114.435	23.0424
1014	咖啡厅	114.409	23.0361
1015	咖啡厅	113.835	22.9795
1016	咖啡厅	113.883	22.962
1017	咖啡厅	113.867	22.9735
1018	咖啡厅	113.824	22.9086
1019	咖啡厅	113.91	22.9366
1020	咖啡厅	113.989	22.977
1021	咖啡厅	114.062	22.9128
1022	咖啡厅	113.825	22.7344
1023	餐饮相关场所	113.938	22.74
1024	冷饮店	113.942	22.7406
1025	咖啡厅	114.322	23.0069
1026	咖啡厅	114.225	22.747
1027	餐饮相关场所	114.212	22.7247
1028	咖啡厅	114.246	22.7292
1029	咖啡厅	114.267	22.7242
1030	咖啡厅	113.829	22.6447
1031	咖啡厅	113.833	22.6291
1032	咖啡厅	113.83	22.6326
1033	咖啡厅	113.836	22.6113
1034	咖啡厅	113.861	22.6287
1035	咖啡厅	113.844	22.6074
1036	咖啡厅	113.841	22.6055
1037	咖啡厅	113.864	22.5848
1038	咖啡厅	113.858	22.5791
1039	咖啡厅	113.886	22.5847
1040	咖啡厅	113.887	22.5823
1041	咖啡厅	113.918	22.5805
1042	咖啡厅	113.906	22.5771
1043	咖啡厅	113.923	22.5721
1044	咖啡厅	113.923	22.576
1045	咖啡厅	113.948	22.5841
1046	咖啡厅	113.938	22.5759
1047	咖啡厅	113.949	22.5722
1048	咖啡厅	113.965	22.6947
1049	咖啡厅	113.979	22.6845
1050	咖啡厅	114.036	22.7032
1051	咖啡厅	114.027	22.6685
1052	咖啡厅	114.035	22.6721
1053	咖啡厅	114.037	22.6679
1054	咖啡厅	114.031	22.667
1055	咖啡厅	114.035	22.6628
1056	咖啡厅	114.024	22.6488
1057	咖啡厅	114.041	22.646
1058	咖啡厅	114.061	22.6772
1059	咖啡厅	114.059	22.6767
1060	咖啡厅	114.058	22.6458
1061	咖啡厅	114.065	22.6586
1062	咖啡厅	113.958	22.5891
1063	咖啡厅	113.965	22.5872
1064	餐饮相关场所	113.988	22.592
1065	咖啡厅	114.032	22.6422
1066	咖啡厅	114.032	22.6318
1067	咖啡厅	114.02	22.6255
1068	咖啡厅	114.041	22.6215
1069	咖啡厅	114.055	22.6355
1070	咖啡厅	114.068	22.6297
1071	咖啡厅	114.071	22.6217
1072	咖啡厅	114.072	22.6251
1073	咖啡厅	114.056	22.5709
1074	咖啡厅	113.862	22.5701
1075	餐饮相关场所	113.862	22.5701
1076	咖啡厅	113.875	22.5699
1077	咖啡厅	113.876	22.552
1078	咖啡厅	113.881	22.5495
1079	咖啡厅	113.881	22.5522
1080	咖啡厅	113.884	22.5044
1081	咖啡厅	113.902	22.5631
1082	咖啡厅	113.911	22.5439
1083	咖啡厅	113.937	22.5643
1084	咖啡厅	113.947	22.5578
1085	咖啡厅	113.944	22.5578
1086	咖啡厅	113.928	22.5436
1087	咖啡厅	113.933	22.5466
1088	咖啡厅	113.922	22.536
1089	咖啡厅	113.94	22.5514
1090	咖啡厅	113.941	22.5507
1091	咖啡厅	113.938	22.5435
1092	咖啡厅	113.943	22.5491
1093	咖啡厅	113.948	22.5443
1094	咖啡厅	113.944	22.5449
1095	咖啡厅	113.948	22.544
1096	咖啡厅	113.948	22.5389
1097	咖啡厅	113.939	22.541
1098	咖啡厅	113.948	22.5409
1099	咖啡厅	113.948	22.54
1100	咖啡厅	113.948	22.5368
1101	咖啡厅	113.907	22.531
1102	咖啡厅	113.91	22.5163
1103	咖啡厅	113.918	22.5149
1104	咖啡厅	113.915	22.4977
1105	咖啡厅	113.928	22.5296
1106	咖啡厅	113.932	22.527
1107	咖啡厅	113.932	22.5257
1108	咖啡厅	113.932	22.527
1109	咖啡厅	113.93	22.5214
1110	咖啡厅	113.929	22.5209
1111	咖啡厅	113.933	22.5198
1112	咖啡厅	113.947	22.5332
1113	咖啡厅	113.936	22.5293
1114	咖啡厅	113.936	22.5273
1115	咖啡厅	113.948	22.5338
1116	咖啡厅	113.921	22.5149
1117	咖啡厅	113.935	22.5095
1118	咖啡厅	113.935	22.5155
1119	咖啡厅	113.936	22.5022
1120	咖啡厅	113.908	22.4854
1121	咖啡厅	113.911	22.4886
1122	咖啡厅	113.911	22.4937
1123	咖啡厅	113.98	22.5561
1124	咖啡厅	113.952	22.5407
1125	咖啡厅	113.968	22.5413
1126	咖啡厅	114	22.5366
1127	咖啡厅	114.007	22.5481
1128	咖啡厅	113.982	22.5498
1129	咖啡厅	114.043	22.5562
1130	咖啡厅	114.04	22.5574
1131	咖啡厅	114.021	22.54
1132	咖啡厅	114.018	22.5376
1133	咖啡厅	114.018	22.534
1134	咖啡厅	114.015	22.537
1135	咖啡厅	114.025	22.5362
1136	咖啡厅	114.022	22.5353
1137	咖啡厅	114.04	22.5434
1138	咖啡厅	114.064	22.5675
1139	咖啡厅	114.047	22.5407
1140	咖啡厅	114.051	22.5351
1141	咖啡厅	114.052	22.5367
1142	咖啡厅	114.056	22.5388
1143	咖啡厅	114.061	22.5416
1144	咖啡厅	114.06	22.5347
1145	咖啡厅	114.062	22.5373
1146	咖啡厅	114.022	22.5312
1147	咖啡厅	114.042	22.5305
1148	咖啡厅	114.037	22.5091
1149	咖啡厅	114.04	22.5093
1150	咖啡厅	114.071	22.5276
1151	咖啡厅	114.064	22.533
1152	咖啡厅	114.054	22.5095
1153	咖啡厅	114.115	22.6854
1154	咖啡厅	114.121	22.6845
1155	咖啡厅	114.1	22.6584
1156	咖啡厅	114.118	22.6776
1157	咖啡厅	114.12	22.6453
1158	咖啡厅	114.11	22.6514
1159	咖啡厅	114.203	22.6491
1160	咖啡厅	114.124	22.6074
1161	餐饮相关场所	114.125	22.6007
1162	咖啡厅	114.115	22.5874
1163	咖啡厅	114.121	22.5754
1164	咖啡厅	114.146	22.6147
1165	咖啡厅	114.232	22.7023
1166	咖啡厅	114.238	22.7163
1167	咖啡厅	114.204	22.6548
1168	咖啡厅	114.09	22.5635
1169	咖啡厅	114.104	22.5641
1170	咖啡厅	114.102	22.5612
1171	咖啡厅	114.093	22.5644
1172	餐饮相关场所	114.101	22.5578
1173	咖啡厅	114.081	22.5487
1174	咖啡厅	114.083	22.5507
1175	咖啡厅	114.079	22.5477
1176	咖啡厅	114.082	22.5466
1177	咖啡厅	114.088	22.5442
1178	咖啡厅	114.087	22.5435
1179	咖啡厅	114.078	22.5416
1180	咖啡厅	114.103	22.5435
1181	咖啡厅	114.098	22.5441
1182	咖啡厅	114.095	22.5418
1183	咖啡厅	114.12	22.5605
1184	咖啡厅	114.114	22.5463
1185	咖啡厅	114.113	22.5446
1186	咖啡厅	114.109	22.5459
1187	咖啡厅	114.123	22.5481
1188	咖啡厅	114.124	22.547
1189	咖啡厅	114.115	22.5396
1190	咖啡厅	114.109	22.5419
1191	咖啡厅	114.138	22.5504
1192	咖啡厅	114.233	22.5571
1193	咖啡厅	114.475	22.7577
1194	冷饮店	115.632	22.9585
1195	咖啡厅	116.634	23.6653
1196	咖啡厅	116.358	23.5373
1197	咖啡厅	116.157	23.3166
1198	咖啡厅	116.189	23.2986
1199	咖啡厅	116.291	23.0243
1200	咖啡厅	116.364	23.5639
1201	咖啡厅	116.362	23.5529
1202	咖啡厅	116.771	23.4669
1203	咖啡厅	116.678	23.3845
1204	咖啡厅	116.714	23.381
1205	咖啡厅	116.72	23.3806
1206	咖啡厅	116.712	23.3633
1207	咖啡厅	111.948	21.875
1208	咖啡厅	111.959	21.8568
1209	咖啡厅	111.978	21.8561
1210	咖啡厅	111.991	21.8671
1211	咖啡厅	112.658	22.3771
1212	咖啡厅	112.786	22.2534
1213	冷饮店	112.822	22.2486
1214	咖啡厅	113.523	22.3508
1215	咖啡厅	113.515	22.352
1216	咖啡厅	113.538	22.3622
1217	咖啡厅	113.457	22.2794
1218	餐饮相关场所	113.51	22.2854
1219	咖啡厅	113.568	22.2992
1220	咖啡厅	113.513	22.2563
1221	咖啡厅	113.515	22.25
1222	咖啡厅	113.568	22.2458
1223	咖啡厅	113.526	22.2325
1224	咖啡厅	113.554	22.2222
1225	咖啡厅	113.544	22.1463
1226	咖啡厅	113.539	22.132
1227	咖啡厅	113.599	22.3514
1228	咖啡厅	113.594	22.3673
1229	咖啡厅	113.571	22.2821
1230	咖啡厅	113.586	22.2432
1231	咖啡厅	113.577	22.2577
1232	咖啡厅	113.573	22.2541
1233	咖啡厅	113.395	22.0633
1234	咖啡厅	113.35	22.13
1235	服装鞋帽皮具店	113.138	23.4591
1236	共享设备	113.37	22.9158
1237	共享设备	113.91	22.9362
1238	医疗保健服务场所	113.302	23.0039
1239	咖啡厅	106.926	27.7196
1240	咖啡厅	106.922	27.6894
1241	咖啡厅	106.919	27.6808
1242	咖啡厅	104.915	25.1077
1243	咖啡厅	104.917	25.1019
1244	咖啡厅	106.634	26.681
1245	咖啡厅	106.615	26.6523
1246	咖啡厅	106.621	26.6535
1247	咖啡厅	106.645	26.6535
1248	咖啡厅	106.652	26.6513
1249	咖啡厅	106.645	26.64
1250	餐饮相关场所	106.646	26.6174
1251	咖啡厅	106.641	26.6213
1252	咖啡厅	106.64	26.6232
1253	咖啡厅	106.614	26.6046
1254	餐饮相关场所	106.621	26.6031
1255	咖啡厅	106.673	26.5703
1256	咖啡厅	106.688	26.5736
1257	咖啡厅	106.701	26.5965
1258	咖啡厅	106.714	26.5998
1259	咖啡厅	106.698	26.5854
1260	咖啡厅	106.708	26.5858
1261	餐饮相关场所	106.708	26.588
1262	咖啡厅	106.705	26.5813
1263	咖啡厅	106.708	26.5816
1264	咖啡厅	106.711	26.5847
1265	咖啡厅	106.716	26.5794
1266	咖啡厅	106.713	26.5758
1267	咖啡厅	106.668	26.5627
1268	咖啡厅	106.682	26.5655
1269	咖啡厅	106.72	26.5666
1270	咖啡厅	106.708	26.526
1271	咖啡厅	106.658	26.443
1272	咖啡厅	106.615	26.3744
1273	咖啡厅	106.636	26.3851
1274	咖啡厅	106.759	26.6339
1275	咖啡厅	106.822	26.647
1276	咖啡厅	106.794	26.6477
1277	咖啡厅	106.772	26.5467
1278	咖啡厅	107.969	26.5849
1279	咖啡厅	109.491	18.2625
1280	咖啡厅	109.508	18.2766
1281	咖啡厅	109.525	18.2911
1282	咖啡厅	109.519	18.2337
1283	咖啡厅	109.64	18.2346
1284	咖啡厅	109.724	18.2743
1285	咖啡厅	110.251	20.0163
1286	咖啡厅	110.335	20.0627
1287	咖啡厅	110.304	20.0268
1288	咖啡厅	110.302	20.0251
1289	咖啡厅	110.28	20.0222
1290	餐饮相关场所	110.311	20.0316
1291	咖啡厅	110.322	20.032
1292	咖啡厅	110.308	20.0272
1293	咖啡厅	110.32	20.0253
1294	咖啡厅	110.314	20.0192
1295	咖啡厅	110.339	20.0511
1296	咖啡厅	110.347	20.0329
1297	咖啡厅	110.35	20.02
1298	咖啡厅	110.329	19.9857
1299	咖啡厅	110.335	19.9791
1300	咖啡厅	110.489	19.9669
1301	咖啡厅	115.056	40.6083
1302	咖啡厅	115.46	38.9186
1303	咖啡厅	115.463	38.8745
1304	冷饮店	115.464	38.8724
1305	咖啡厅	115.552	38.8779
1306	咖啡厅	114.713	38.3422
1307	咖啡厅	114.459	38.1377
1308	咖啡厅	114.454	38.0062
1309	咖啡厅	114.452	37.9937
1310	咖啡厅	114.506	38.0762
1311	咖啡厅	114.496	38.0586
1312	咖啡厅	114.468	38.0385
1313	咖啡厅	114.466	38.0336
1314	咖啡厅	114.475	38.0446
1315	咖啡厅	114.473	38.043
1316	咖啡厅	114.491	38.0422
1317	咖啡厅	114.501	38.0392
1318	咖啡厅	114.513	38.0427
1319	餐饮相关场所	114.505	38.0421
1320	咖啡厅	114.52	38.022
1321	咖啡厅	114.512	37.9956
1322	咖啡厅	114.522	38.0419
1323	咖啡厅	114.55	38.0425
1324	咖啡厅	114.54	38.0338
1325	咖啡厅	114.541	38.0235
1326	咖啡厅	114.538	38.0027
1327	餐饮相关场所	114.549	38.0087
1328	咖啡厅	114.609	38.0437
1329	咖啡厅	115.002	38.527
1330	咖啡厅	115.458	38.8299
1331	咖啡厅	115.662	37.7436
1332	咖啡厅	114.472	37.0603
1333	咖啡厅	114.486	37.0613
1334	咖啡厅	114.492	37.0772
1335	咖啡厅	114.507	37.0845
1336	咖啡厅	114.516	36.6077
1337	咖啡厅	114.521	36.6069
1338	咖啡厅	116.779	39.9516
1339	咖啡厅	116.834	39.9539
1340	咖啡厅	116.409	39.5098
1341	咖啡厅	116.7	39.5211
1342	咖啡厅	117.938	40.9765
1343	咖啡厅	117.932	40.9681
1344	咖啡厅	118.169	39.6233
1345	咖啡厅	118.18	39.623
1346	咖啡厅	118.582	39.2062
1347	咖啡厅	118.591	39.2071
1348	咖啡厅	119.57	39.9517
1349	咖啡厅	119.575	39.9458
1350	咖啡厅	119.601	39.9331
1351	咖啡厅	119.483	39.8174
1352	咖啡厅	116.096	38.709
1353	咖啡厅	116.825	38.3054
1354	咖啡厅	116.812	38.2888
1355	咖啡厅	123.951	47.3377
1356	咖啡厅	125.156	46.5857
1357	咖啡厅	126.498	45.8017
1358	咖啡厅	126.533	45.8077
1359	咖啡厅	126.613	45.7697
1360	咖啡厅	126.637	45.819
1361	咖啡厅	126.637	45.7546
1362	咖啡厅	126.67	45.7821
1363	咖啡厅	126.693	45.7552
1364	咖啡厅	126.54	45.7271
1365	咖啡厅	126.588	45.7326
1366	咖啡厅	126.604	45.7192
1367	咖啡厅	126.58	45.6983
1368	咖啡厅	126.579	45.6956
1369	餐饮相关场所	126.608	45.7076
1370	咖啡厅	126.623	45.603
1371	咖啡厅	126.64	45.7181
1372	咖啡厅	126.643	45.7177
1373	餐饮相关场所	126.661	45.7367
1374	咖啡厅	126.672	45.7385
1375	咖啡厅	126.689	45.7476
1376	咖啡厅	129.558	44.5844
1377	咖啡厅	129.613	44.5806
1378	咖啡厅	129.593	44.5678
1379	咖啡厅	129.589	44.5679
1380	咖啡厅	129.616	44.5719
1381	咖啡厅	112.402	34.6558
1382	咖啡厅	112.408	34.6109
1383	咖啡厅	112.473	34.6831
1384	咖啡厅	112.428	34.6727
1385	咖啡厅	112.455	34.6181
1386	咖啡厅	113.232	35.2051
1387	咖啡厅	113.548	34.8324
1388	咖啡厅	113.557	34.8257
1389	咖啡厅	113.631	34.8712
1390	咖啡厅	113.631	34.8701
1391	咖啡厅	113.629	34.8251
1392	咖啡厅	113.639	34.8591
1393	咖啡厅	113.598	34.7933
1394	餐饮相关场所	113.599	34.7646
1395	咖啡厅	113.607	34.7625
1396	咖啡厅	113.617	34.7479
1397	咖啡厅	113.642	34.8205
1398	咖啡厅	113.654	34.812
1399	餐饮相关场所	113.66	34.7977
1400	冷饮店	113.649	34.8005
1401	咖啡厅	113.675	34.8056
1402	餐饮相关场所	113.686	34.8064
1403	咖啡厅	113.674	34.7976
1404	咖啡厅	113.673	34.7864
1405	咖啡厅	113.676	34.7853
1406	咖啡厅	113.686	34.7954
1407	咖啡厅	113.686	34.7891
1408	咖啡厅	113.663	34.7754
1409	咖啡厅	113.66	34.7589
1410	咖啡厅	113.655	34.7565
1411	咖啡厅	113.676	34.7551
1412	咖啡厅	113.694	34.7495
1413	咖啡厅	113.699	34.7882
1414	咖啡厅	113.702	34.7784
1415	餐饮相关场所	113.701	34.7707
1416	咖啡厅	113.726	34.7782
1417	咖啡厅	113.716	34.7682
1418	咖啡厅	113.713	34.7729
1419	咖啡厅	113.71	34.7583
1420	餐饮相关场所	113.712	34.7642
1421	咖啡厅	113.729	34.7733
1422	咖啡厅	113.743	34.764
1423	咖啡厅	113.8	34.7923
1424	咖啡厅	113.795	34.7944
1425	咖啡厅	113.762	34.7714
1426	咖啡厅	113.76	34.7709
1427	咖啡厅	113.79	34.784
1428	咖啡厅	113.775	34.7607
1429	咖啡厅	113.763	34.7539
1430	咖啡厅	113.764	34.7623
1431	咖啡厅	113.762	34.7605
1432	咖啡厅	113.622	34.7279
1433	咖啡厅	113.638	34.7465
1434	咖啡厅	113.644	34.737
1435	咖啡厅	113.661	34.7447
1436	餐饮相关场所	113.65	34.7195
1437	咖啡厅	113.678	34.7416
1438	咖啡厅	113.665	34.6978
1439	餐饮相关场所	113.726	34.7226
1440	咖啡厅	113.756	34.7463
1441	咖啡厅	113.747	34.7237
1442	咖啡厅	113.71	34.613
1443	咖啡厅	113.767	34.4108
1444	咖啡厅	114.388	36.085
1445	咖啡厅	114.287	35.7333
1446	咖啡厅	114.293	35.7105
1447	咖啡厅	115.02	35.7896
1448	咖啡厅	115.018	35.7622
1449	咖啡厅	115.06	35.7715
1450	咖啡厅	113.866	35.3039
1451	咖啡厅	114.344	34.8011
1452	咖啡厅	115.651	34.4383
1453	咖啡厅	112.531	33.007
1454	咖啡厅	113.483	34.1495
1455	咖啡厅	112.483	32.9758
1456	咖啡厅	113.852	34.0326
1457	咖啡厅	114.056	33.5859
1458	咖啡厅	114.029	33.5705
1459	咖啡厅	114.022	33.005
1460	咖啡厅	114.028	32.9811
1461	咖啡厅	114.636	32.9583
1462	咖啡厅	114.075	32.1283
1463	咖啡厅	114.063	32.1245
1464	咖啡厅	115.409	32.4793
1465	便民商店/便利店	114.002	33.583
1466	体育休闲服务场所	112.818	32.6755
1467	咖啡厅	108.937	30.2979
1468	咖啡厅	109.493	30.2956
1469	咖啡厅	109.481	30.2723
1470	咖啡厅	111.286	30.711
1471	咖啡厅	111.29	30.7051
1472	咖啡厅	111.311	30.7084
1473	咖啡厅	111.303	30.6823
1474	咖啡厅	112.185	32.1238
1475	咖啡厅	112.108	32.0738
1476	咖啡厅	112.126	32.0651
1477	咖啡厅	112.13	32.0393
1478	咖啡厅	112.152	32.0525
1479	咖啡厅	112.144	32.0436
1480	咖啡厅	112.134	32.0123
1481	咖啡厅	112.144	32.0221
1482	咖啡厅	113.367	31.7241
1483	咖啡厅	112.219	30.3415
1484	咖啡厅	112.21	30.3346
1485	咖啡厅	112.242	30.3361
1486	咖啡厅	112.26	30.329
1487	咖啡厅	112.242	30.3118
1488	咖啡厅	112.891	30.423
1489	咖啡厅	112.889	30.4198
1490	咖啡厅	113.449	30.3655
1491	咖啡厅	113.443	30.3697
1492	咖啡厅	113.908	30.9344
1493	咖啡厅	113.919	30.9231
1494	咖啡厅	113.951	30.9037
1495	咖啡厅	114.234	30.6419
1496	咖啡厅	114.234	30.6532
1497	咖啡厅	114.274	30.6741
1498	咖啡厅	114.287	30.6592
1499	咖啡厅	114.282	30.6543
1500	咖啡厅	114.295	30.6428
1501	咖啡厅	114.31	30.6558
1502	咖啡厅	114.138	30.6254
1503	咖啡厅	114.132	30.6206
1504	咖啡厅	114.163	30.6203
1505	咖啡厅	114.188	30.5994
1506	咖啡厅	114.202	30.5609
1507	咖啡厅	114.2	30.5565
1508	咖啡厅	114.169	30.5101
1509	咖啡厅	114.156	30.511
1510	咖啡厅	114.156	30.4952
1511	咖啡厅	114.198	30.5121
1512	咖啡厅	114.2	30.5063
1513	咖啡厅	114.23	30.6255
1514	咖啡厅	114.257	30.6258
1515	咖啡厅	114.264	30.6132
1516	咖啡厅	114.258	30.6176
1517	咖啡厅	114.266	30.6135
1518	咖啡厅	114.218	30.588
1519	咖啡厅	114.243	30.6008
1520	咖啡厅	114.241	30.6015
1521	咖啡厅	114.246	30.6022
1522	咖啡厅	114.258	30.6028
1523	咖啡厅	114.264	30.5975
1524	咖啡厅	114.247	30.5787
1525	咖啡厅	114.245	30.5728
1526	咖啡厅	114.24	30.5682
1527	咖啡厅	114.261	30.5812
1528	咖啡厅	114.257	30.5832
1529	咖啡厅	114.265	30.583
1530	咖啡厅	114.277	30.6301
1531	咖啡厅	114.28	30.6091
1532	咖啡厅	114.268	30.6072
1533	咖啡厅	114.306	30.6131
1534	咖啡厅	114.309	30.6193
1535	咖啡厅	114.301	30.605
1536	咖啡厅	114.268	30.5947
1537	咖啡厅	114.276	30.5862
1538	咖啡厅	114.269	30.5942
1539	咖啡厅	114.281	30.5865
1540	咖啡厅	114.296	30.603
1541	咖啡厅	114.269	30.583
1542	咖啡厅	114.272	30.574
1543	咖啡厅	114.286	30.581
1544	咖啡厅	114.285	30.5796
1545	咖啡厅	114.29	30.5805
1546	咖啡厅	114.295	30.5841
1547	咖啡厅	114.323	30.5806
1548	餐饮相关场所	114.319	30.5849
1549	咖啡厅	114.328	30.5778
1550	咖啡厅	114.205	30.5638
1551	咖啡厅	114.261	30.5518
1552	咖啡厅	114.26	30.5615
1553	咖啡厅	114.262	30.5518
1554	咖啡厅	114.215	30.5253
1555	咖啡厅	114.237	30.5152
1556	咖啡厅	114.311	30.5545
1557	餐饮相关场所	114.312	30.5547
1558	咖啡厅	114.299	30.5376
1559	咖啡厅	114.325	30.5432
1560	咖啡厅	114.327	30.54
1561	餐饮相关场所	114.329	30.5408
1562	咖啡厅	114.311	30.5188
1563	咖啡厅	114.32	30.5124
1564	咖啡厅	114.266	30.4589
1565	咖啡厅	114.302	30.4859
1566	咖啡厅	114.317	30.4734
1567	咖啡厅	114.31	30.4165
1568	咖啡厅	114.316	30.3747
1569	咖啡厅	114.316	30.367
1570	咖啡厅	114.356	30.62
1571	咖啡厅	114.384	30.6337
1572	咖啡厅	114.334	30.5946
1573	咖啡厅	114.335	30.5876
1574	咖啡厅	114.348	30.6009
1575	咖啡厅	114.332	30.5819
1576	咖啡厅	114.359	30.5837
1577	咖啡厅	114.348	30.5844
1578	咖啡厅	114.361	30.5697
1579	咖啡厅	114.347	30.5677
1580	咖啡厅	114.337	30.5586
1581	餐饮相关场所	114.336	30.5572
1582	咖啡厅	114.335	30.5559
1583	餐饮相关场所	114.342	30.5539
1584	咖啡厅	114.332	30.5502
1585	咖啡厅	114.359	30.5376
1586	咖啡厅	114.337	30.5315
1587	咖啡厅	114.346	30.5153
1588	咖啡厅	114.348	30.5296
1589	咖啡厅	114.369	30.5207
1590	咖啡厅	114.374	30.5088
1591	咖啡厅	114.393	30.5033
1592	咖啡厅	114.391	30.5103
1593	咖啡厅	114.386	30.5003
1594	咖啡厅	114.402	30.5167
1595	咖啡厅	114.397	30.5079
1596	咖啡厅	114.405	30.5023
1597	餐饮相关场所	114.408	30.4957
1598	咖啡厅	114.413	30.5029
1599	咖啡厅	114.426	30.513
1600	咖啡厅	114.425	30.5071
1601	咖啡厅	114.498	30.5552
1602	餐饮相关场所	114.535	30.4944
1603	咖啡厅	114.347	30.4776
1604	咖啡厅	114.381	30.4793
1605	餐饮相关场所	114.391	30.492
1606	咖啡厅	114.403	30.4781
1607	咖啡厅	114.397	30.4788
1608	咖啡厅	114.405	30.4836
1609	咖啡厅	114.396	30.483
1610	咖啡厅	114.402	30.4579
1611	咖啡厅	114.412	30.469
1612	咖啡厅	114.42	30.4587
1613	咖啡厅	114.423	30.4653
1614	咖啡厅	114.432	30.4912
1615	咖啡厅	114.424	30.4565
1616	咖啡厅	114.426	30.4218
1617	咖啡厅	114.337	30.3805
1618	咖啡厅	114.411	30.3906
1619	咖啡厅	114.474	30.4873
1620	餐饮相关场所	114.614	30.4349
1621	咖啡厅	114.602	30.4654
1622	咖啡厅	114.303	29.8418
1623	咖啡厅	114.33	29.8293
1624	咖啡厅	114.332	29.8294
1625	咖啡厅	114.899	30.4631
1626	咖啡厅	114.875	30.4513
1627	餐饮相关场所	114.884	30.3944
1628	咖啡厅	115.054	30.2458
1629	咖啡厅	115.08	30.2143
1630	咖啡厅	115.572	29.8542
1631	综合市场	113.453	30.3503
1632	共享设备	112.219	30.3415
1633	公司	114.487	30.7102
1634	汽车租赁	119.493	31.4234
1635	洗车场	119.494	31.4219
1636	咖啡厅	116.593	34.6982
1637	咖啡厅	117.141	34.2641
1638	咖啡厅	117.182	34.2699
1639	咖啡厅	117.197	34.2709
1640	咖啡厅	117.184	34.2601
1641	咖啡厅	117.241	34.2555
1642	咖啡厅	117.136	34.206
1643	咖啡厅	117.189	34.225
1644	咖啡厅	117.268	34.27
1645	咖啡厅	117.973	34.3297
1646	咖啡厅	119.201	34.6008
1647	咖啡厅	119.178	34.5996
1648	咖啡厅	118.282	34.0542
1649	咖啡厅	118.283	33.9518
1650	咖啡厅	118.283	33.9526
1651	咖啡厅	118.286	33.957
1652	咖啡厅	118.344	33.9534
1653	咖啡厅	118.679	33.7217
1654	咖啡厅	118.679	33.7231
1655	咖啡厅	118.674	33.7125
1656	咖啡厅	118.21	33.4607
1657	咖啡厅	119.002	33.6438
1658	咖啡厅	119.018	33.6095
1659	咖啡厅	119.022	33.6006
1660	咖啡厅	119.041	33.6022
1661	咖啡厅	119.025	33.5871
1662	咖啡厅	119.293	33.7789
1663	咖啡厅	119.797	33.7814
1664	咖啡厅	119.037	33.5563
1665	咖啡厅	119.116	33.5534
1666	咖啡厅	118.838	32.342
1667	咖啡厅	118.831	32.3376
1668	咖啡厅	118.701	32.2053
1669	餐饮相关场所	118.745	32.2454
1670	咖啡厅	118.746	32.2373
1671	咖啡厅	118.692	32.1646
1672	咖啡厅	118.697	32.1788
1673	咖啡厅	118.694	32.164
1674	咖啡厅	118.708	32.1606
1675	咖啡厅	118.719	32.1409
1676	咖啡厅	118.724	32.1309
1677	咖啡厅	118.807	32.1089
1678	咖啡厅	118.827	32.1174
1679	咖啡厅	118.874	32.1388
1680	咖啡厅	118.628	32.0667
1681	咖啡厅	118.638	32.0405
1682	咖啡厅	118.628	31.9338
1683	咖啡厅	118.65	32.0967
1684	咖啡厅	118.727	32.083
1685	咖啡厅	118.76	32.0947
1686	咖啡厅	118.738	32.0948
1687	咖啡厅	118.748	32.0888
1688	咖啡厅	118.754	32.0882
1689	咖啡厅	118.758	32.0788
1690	咖啡厅	118.733	32.0634
1691	咖啡厅	118.734	32.0576
1692	咖啡厅	118.717	32.0344
1693	咖啡厅	118.739	32.0591
1694	咖啡厅	118.758	32.056
1695	咖啡厅	118.746	32.0492
1696	咖啡厅	118.749	32.0359
1697	咖啡厅	118.757	32.0478
1698	咖啡厅	118.76	32.0419
1699	咖啡厅	118.766	32.0402
1700	咖啡厅	118.679	31.9827
1701	咖啡厅	118.694	31.97
1702	咖啡厅	118.735	32.0255
1703	咖啡厅	118.733	32.0325
1704	咖啡厅	118.73	32.0121
1705	咖啡厅	118.722	32.0149
1706	咖啡厅	118.721	32.0025
1707	咖啡厅	118.721	31.9991
1708	咖啡厅	118.723	32
1709	咖啡厅	118.737	32.0256
1710	咖啡厅	118.765	32.0262
1711	咖啡厅	118.766	32.0276
1712	咖啡厅	118.76	32.0111
1713	咖啡厅	118.737	31.9977
1714	咖啡厅	118.714	31.9911
1715	咖啡厅	118.727	31.9864
1716	咖啡厅	118.713	31.9912
1717	咖啡厅	118.715	31.9929
1718	咖啡厅	118.729	31.9811
1719	咖啡厅	118.732	31.9829
1720	咖啡厅	118.73	31.9848
1721	咖啡厅	118.734	31.9839
1722	咖啡厅	118.729	31.9805
1723	咖啡厅	118.733	31.9928
1724	餐饮相关场所	118.757	31.9863
1725	咖啡厅	118.759	31.9787
1726	咖啡厅	118.746	31.972
1727	咖啡厅	118.752	31.9761
1728	咖啡厅	118.757	31.975
1729	咖啡厅	118.776	32.0933
1730	咖啡厅	118.772	32.0847
1731	咖啡厅	118.779	32.0874
1732	咖啡厅	118.78	32.0889
1733	咖啡厅	118.806	32.0873
1734	咖啡厅	118.802	32.0814
1735	咖啡厅	118.774	32.068
1736	咖啡厅	118.778	32.0707
1737	咖啡厅	118.779	32.0642
1738	咖啡厅	118.776	32.064
1739	咖啡厅	118.778	32.0571
1740	咖啡厅	118.769	32.0532
1741	咖啡厅	118.798	32.0593
1742	咖啡厅	118.769	32.0448
1743	咖啡厅	118.777	32.0485
1744	咖啡厅	118.783	32.0517
1745	咖啡厅	118.778	32.0462
1746	咖啡厅	118.773	32.0424
1747	咖啡厅	118.777	32.0412
1748	咖啡厅	118.779	32.0427
1749	咖啡厅	118.782	32.0413
1750	咖啡厅	118.781	32.0412
1751	咖啡厅	118.783	32.0432
1752	咖啡厅	118.786	32.044
1753	咖啡厅	118.793	32.05
1754	咖啡厅	118.79	32.0426
1755	咖啡厅	118.787	32.0342
1756	咖啡厅	118.806	32.0439
1757	咖啡厅	118.799	32.038
1758	咖啡厅	118.876	32.0924
1759	咖啡厅	118.881	32.1008
1760	咖啡厅	118.886	32.0924
1761	咖啡厅	118.861	32.0407
1762	咖啡厅	118.782	32.0318
1763	咖啡厅	118.776	32.0265
1764	咖啡厅	118.782	32.0252
1765	咖啡厅	118.779	32.0234
1766	咖啡厅	118.785	32.0302
1767	餐饮相关场所	118.786	32.0081
1768	咖啡厅	118.792	32.0007
1769	咖啡厅	118.818	32.0281
1770	咖啡厅	118.789	31.9946
1771	咖啡厅	118.787	31.97
1772	咖啡厅	118.782	31.9752
1773	咖啡厅	118.771	31.9755
1774	咖啡厅	118.794	31.9654
1775	咖啡厅	118.77	31.9762
1776	咖啡厅	118.799	31.9836
1777	餐饮相关场所	118.8	31.9666
1778	咖啡厅	118.864	32.0138
1779	咖啡厅	118.868	32.0164
1780	咖啡厅	118.856	32.0217
1781	咖啡厅	118.848	32.0226
1782	咖啡厅	118.84	32.0316
1783	咖啡厅	118.739	31.9419
1784	咖啡厅	118.747	31.9598
1785	咖啡厅	118.796	31.9461
1786	餐饮相关场所	118.78	31.9456
1787	咖啡厅	118.809	31.9502
1788	咖啡厅	118.813	31.947
1789	咖啡厅	118.815	31.9315
1790	咖啡厅	118.815	31.9343
1791	咖啡厅	118.783	31.9194
1792	咖啡厅	118.818	31.9179
1793	咖啡厅	118.807	31.9139
1794	咖啡厅	118.839	31.9535
1795	咖啡厅	118.833	31.9544
1796	咖啡厅	118.843	31.9299
1797	咖啡厅	118.879	31.9251
1798	咖啡厅	118.823	31.8705
1799	咖啡厅	118.773	31.8421
1800	咖啡厅	118.769	31.8295
1801	咖啡厅	118.884	31.8868
1802	咖啡厅	119.451	32.7913
1803	咖啡厅	119.474	32.781
1804	咖啡厅	119.838	32.9359
1805	咖啡厅	119.841	32.8984
1806	咖啡厅	119.825	32.9123
1807	咖啡厅	119.403	32.4226
1808	咖啡厅	119.423	32.4038
1809	咖啡厅	119.447	32.4205
1810	咖啡厅	119.452	32.4201
1811	咖啡厅	119.435	32.4018
1812	咖啡厅	119.555	32.4314
1813	咖啡厅	119.567	32.4089
1814	咖啡厅	119.897	32.4946
1815	咖啡厅	119.908	32.4862
1816	咖啡厅	118.932	32.1296
1817	咖啡厅	118.927	32.1136
1818	咖啡厅	118.934	32.1307
1819	咖啡厅	118.949	32.1169
1820	咖啡厅	118.955	32.1332
1821	咖啡厅	118.984	32.1234
1822	咖啡厅	119.377	32.3893
1823	咖啡厅	119.369	32.3864
1824	咖啡厅	119.392	32.3835
1825	咖啡厅	119.394	32.3713
1826	咖啡厅	119.394	32.3728
1827	咖啡厅	118.903	32.0994
1828	咖啡厅	118.904	32.0992
1829	咖啡厅	118.922	32.1051
1830	咖啡厅	118.916	32.0988
1831	咖啡厅	118.912	32.0895
1832	咖啡厅	118.902	32.0798
1833	冷饮店	118.923	32.0502
1834	咖啡厅	118.911	31.9038
1835	咖啡厅	118.912	31.914
1836	咖啡厅	118.902	31.9015
1837	咖啡厅	119.163	31.9499
1838	咖啡厅	119.426	32.3953
1839	咖啡厅	119.429	32.3971
1840	咖啡厅	119.421	32.3927
1841	餐饮相关场所	119.501	32.3915
1842	咖啡厅	119.482	32.3988
1843	咖啡厅	119.437	32.2177
1844	咖啡厅	119.428	32.2155
1845	咖啡厅	119.414	32.1895
1846	咖啡厅	119.417	32.1828
1847	咖啡厅	119.427	32.1969
1848	咖啡厅	119.43	32.1978
1849	咖啡厅	119.439	32.2087
1850	咖啡厅	119.446	32.2073
1851	咖啡厅	119.448	32.2065
1852	咖啡厅	119.46	32.2119
1853	咖啡厅	119.459	32.2159
1854	咖啡厅	119.461	32.2041
1855	咖啡厅	119.435	32.1987
1856	咖啡厅	119.485	32.1961
1857	咖啡厅	119.491	32.1801
1858	咖啡厅	119.905	32.3956
1859	咖啡厅	119.67	32.1525
1860	咖啡厅	119.567	31.9952
1861	咖啡厅	119.602	31.9994
1862	冷饮店	118.863	31.3264
1863	咖啡厅	119.572	31.7446
1864	咖啡厅	119.585	31.7325
1865	咖啡厅	119.891	31.8116
1866	咖啡厅	119.889	31.795
1867	咖啡厅	119.487	31.4004
1868	咖啡厅	119.812	31.3685
1869	咖啡厅	119.789	31.3456
1870	咖啡厅	119.816	31.3673
1871	咖啡厅	119.839	31.3603
1872	咖啡厅	119.829	31.3395
1873	咖啡厅	119.848	31.3662
1874	咖啡厅	119.845	31.2599
1875	咖啡厅	120.3	33.7726
1876	咖啡厅	120.135	33.3842
1877	咖啡厅	120.147	33.3617
1878	咖啡厅	120.16	33.3521
1879	咖啡厅	120.159	33.3413
1880	咖啡厅	120.457	33.1964
1881	咖啡厅	120.309	32.8494
1882	咖啡厅	120.318	32.8529
1883	咖啡厅	119.912	32.4918
1884	咖啡厅	119.911	32.474
1885	咖啡厅	119.916	32.444
1886	咖啡厅	120.138	32.5111
1887	咖啡厅	120.131	32.505
1888	咖啡厅	120.456	32.5396
1889	咖啡厅	120.462	32.5315
1890	咖啡厅	120.015	32.1709
1891	咖啡厅	119.962	31.861
1892	咖啡厅	119.97	31.8331
1893	咖啡厅	119.945	31.8287
1894	咖啡厅	119.968	31.8247
1895	咖啡厅	119.968	31.8198
1896	咖啡厅	119.965	31.8196
1897	咖啡厅	119.975	31.8441
1898	咖啡厅	120.002	31.8242
1899	咖啡厅	120.262	32.0192
1900	咖啡厅	120.271	31.9921
1901	咖啡厅	120.239	31.9007
1902	餐饮相关场所	120.271	31.9085
1903	餐饮相关场所	120.265	31.8994
1904	咖啡厅	120.308	31.9252
1905	咖啡厅	120.293	31.9261
1906	咖啡厅	120.314	31.8983
1907	咖啡厅	120.561	32.3897
1908	咖啡厅	120.573	32.3709
1909	咖啡厅	120.574	32.3981
1910	咖啡厅	120.426	31.9354
1911	咖啡厅	120.509	31.8696
1912	咖啡厅	120.525	31.8398
1913	咖啡厅	120.538	31.8401
1914	咖啡厅	120.545	31.8669
1915	咖啡厅	120.853	32.0547
1916	咖啡厅	120.831	32.0382
1917	咖啡厅	120.873	32.0471
1918	咖啡厅	120.862	32.02
1919	咖啡厅	120.862	32.0163
1920	咖啡厅	120.88	32.0069
1921	咖啡厅	120.88	32.0047
1922	咖啡厅	120.88	31.9983
1923	咖啡厅	120.896	32.0259
1924	咖啡厅	120.899	32.0142
1925	咖啡厅	120.89	31.9823
1926	咖啡厅	120.887	31.9785
1927	咖啡厅	120.889	31.9711
1928	咖啡厅	120.891	31.9717
1929	咖啡厅	120.903	31.9786
1930	咖啡厅	120.896	31.978
1931	咖啡厅	120.681	31.9462
1932	咖啡厅	120.682	31.9447
1933	咖啡厅	121.072	32.0853
1934	咖啡厅	121.084	32.0636
1935	咖啡厅	121.087	32.0664
1936	咖啡厅	121.075	31.9657
1937	咖啡厅	120.947	31.9272
1938	咖啡厅	121.062	31.9559
1939	咖啡厅	121.169	31.8959
1940	咖啡厅	121.189	31.8969
1941	咖啡厅	121.179	31.8816
1942	咖啡厅	119.91	31.7955
1943	咖啡厅	119.958	31.8036
1944	咖啡厅	119.969	31.8051
1945	咖啡厅	119.949	31.7963
1946	咖啡厅	119.945	31.7824
1947	餐饮相关场所	119.95	31.78
1948	咖啡厅	119.969	31.7829
1949	咖啡厅	119.971	31.7863
1950	咖啡厅	119.911	31.7544
1951	咖啡厅	119.94	31.7558
1952	咖啡厅	119.942	31.7723
1953	咖啡厅	119.945	31.7674
1954	咖啡厅	119.952	31.7668
1955	咖啡厅	119.987	31.813
1956	咖啡厅	120.006	31.766
1957	咖啡厅	119.938	31.7293
1958	咖啡厅	119.944	31.7143
1959	咖啡厅	119.952	31.7192
1960	咖啡厅	119.938	31.6772
1961	餐饮相关场所	119.952	31.6995
1962	咖啡厅	119.951	31.671
1963	餐饮相关场所	119.966	31.6836
1964	咖啡厅	120.299	31.6781
1965	咖啡厅	120.295	31.6763
1966	咖啡厅	120.316	31.6838
1967	咖啡厅	120.212	31.616
1968	咖啡厅	120.237	31.6165
1969	咖啡厅	120.238	31.609
1970	咖啡厅	120.221	31.571
1971	咖啡厅	120.17	31.5751
1972	咖啡厅	120.283	31.5774
1973	咖啡厅	120.259	31.5629
1974	咖啡厅	120.252	31.5445
1975	咖啡厅	120.279	31.5476
1976	咖啡厅	120.3	31.6321
1977	咖啡厅	120.29	31.5954
1978	咖啡厅	120.331	31.5951
1979	咖啡厅	120.395	31.6302
1980	咖啡厅	120.294	31.5857
1981	咖啡厅	120.294	31.5788
1982	咖啡厅	120.295	31.5795
1983	咖啡厅	120.293	31.576
1984	餐饮相关场所	120.296	31.5763
1985	咖啡厅	120.298	31.5782
1986	咖啡厅	120.304	31.5678
1987	咖啡厅	120.349	31.5825
1988	咖啡厅	120.332	31.569
1989	咖啡厅	120.341	31.5628
1990	咖啡厅	120.3	31.5483
1991	餐饮相关场所	120.304	31.5518
1992	咖啡厅	120.321	31.5447
1993	咖啡厅	120.31	31.5252
1994	咖啡厅	120.298	31.5364
1995	咖啡厅	120.355	31.5921
1996	餐饮相关场所	120.398	31.5803
1997	咖啡厅	120.389	31.5846
1998	咖啡厅	120.39	31.5822
[truncated: 13,417 more rows]
